# Supplementary material for: On the role of choline in natural DNA transformation in Streptococcus pneumoniae
Source: Front Microbiol. 2026 Jul 9;17:1823130. doi: 10.3389/fmicb.2026.1823130 (PMC13393172; doi:10.3389/fmicb.2026.1823130)
Supplement: Supplementary file 2 [file Table_2.xlsx]

## Sheet: by_operon
	Supplemented Table S2. Genes differently expressed by a high concentration of choline in sessile Streptococcus pneumoniae D39 cells.
	PATRIC database and JBrowse were used for gene code information. All raw reads were deposited with the Sequence Read Archive (SRA) at the National Center for Biotechnology Institute (accession number PRJNA1285368)
	in red pseudogene
	in bold genes underexpressed (≤ 1-log2 fold-change) by a high concentration of choline
	Highlighted by color, groups of genes in operon
	gene name	gene codea|Genome position	baseMean	log2FoldChange	lfcSE	stat	pvalue	padj
	hpt	SPV_0012|11616-12158	45528.1651166859	-1.33192505985978	0.153840282249583	-8.65784331894901	4.80773746855948e-18	3.80106319716435e-17
	comX1	SPV_0014|14254-14733	738.692798168142	1.63539607296481	0.331754328377347	4.9295395208971	8.24236611395522e-07	2.94947414862123e-06
	rrfA	SPV_0019|19923-20038	62.5760155884432	2.83213364970994	0.898400405350453	3.15241804527589	0.00161924268590365	0.00362962280668271
	tRNA-Asn-1	SPV_0020|20044-20117	44.2209778901767	1.07734048657502	1.0866261666301	0.991454577167161	0.321463661686881	0.400458145104817
	purA	SPV_0024|22635-23921	36596.4953792136	-1.10258160545789	0.164417149919697	-6.70600120484026	2.00030070868276e-11	1.09243355411851e-10
		SPV_0039|34024-34461	18391.4974714044	1.50222849724024	0.14962741159813	10.0397947220723	1.01885964368567e-23	1.03781517194029e-22
	comA	SPV_0049|41902-44055	5516.33014164948	0.9894293186657	0.188565321223942	5.24714360118553	1.54475491977364e-07	6.05190210072321e-07
	comB	SPV_0050|44068-45417	2472.4869641348	1.35739942328246	0.246999797841583	5.49554872167566	3.8949738551939e-08	1.60338209452531e-07
	purC	SPV_0051|45545-46294	21706.0116373044	-1.35414410788754	0.162970206795703	-8.30915131368197	9.63889484296924e-17	7.15565413766191e-16
	purM	SPV_0054|51793-52815	96284.5938922616	-1.06985159142049	0.167738809272464	-6.37808027886194	1.79321515265391e-10	9.02791076853347e-10
	purN	SPV_0055|52812-53357	35097.6707532679	-1.11361829867075	0.185903476132442	-5.99030379548894	2.09449420540661e-09	9.49677496861384e-09
	purH	SPV_0057|53975-55522	91530.167774218	-1.16106035957472	0.181829548144318	-6.38543279364688	1.70913393424455e-10	8.66435952776752e-10
	strH	SPV_0063|60528-64466	27242.7803048919	2.08782345688574	0.164477917771582	12.6936398829245	6.41344469094695e-37	1.23205648010297e-35
	bgaC	SPV_0065|65845-67632	10287.2280096272	2.94106446443769	0.168362317546906	17.4686622712847	2.48247250061912e-68	1.32600360398924e-66
	gadV	SPV_0066|67629-68105	1238.39067783361	3.10712331732484	0.269614756270879	11.5243073498661	9.95092249263868e-31	1.50293243164681e-29
	gadW	SPV_0067|68133-69038	5052.93074665124	2.92617401477907	0.181490020187495	16.1230574097468	1.75697398037141e-58	6.63409140864378e-57
	gadE	SPV_0068|69025-69840	3762.87655725852	2.98766251527231	0.219168167722765	13.6318268584128	2.59014205963969e-42	6.03447990490523e-41
	gadF	SPV_0069|69847-70251	2239.30977632333	3.24296038232033	0.214320123654798	15.1313853641841	1.00556027946506e-51	3.1915608869978e-50
	agaS	SPV_0070|70550-71716	4024.35946909544	2.85046015029795	0.233810301009682	12.1913368999936	3.45703022567971e-34	6.05671695539085e-33
	galM	SPV_0071|71832-72869	2120.33202592174	2.32098644685123	0.216779152743131	10.7066865862394	9.46904371946737e-27	1.21270209038793e-25
		SPV_0072|73076-73930	1987.54576294988	1.17685438523216	0.244422641433729	4.81483375815348	1.4732248262874e-06	5.0649330762471e-06
	pavB	SPV_0080|80186-84127	17237.2650499936	2.29053611487576	0.219461240102568	10.4370872679169	1.67882954563873e-25	1.96611588499937e-24
		SPV_0088|88263-89192	8774.10876713411	1.90974387888205	0.180051489049943	10.6066541796403	2.77509127584652e-26	3.41429769331678e-25
		SPV_0089|89206-90129	11713.1176172339	2.65843079655342	0.193290324898659	13.7535637024109	4.8481346136409e-43	1.154066826508e-41
		SPV_0090|90387-91862	18445.9390183688	3.54499002420943	0.219722451100933	16.1339453772113	1.47302250929593e-58	5.65950753571595e-57
		SPV_0092|93089-94102	21409.9853824848	2.12680395447156	0.165710477789212	12.8344567153859	1.05137908477869e-37	2.11240384923425e-36
	scaA	SPV_0106|105698-105946	10829.6476223467	1.91284703588594	0.169492191793413	11.2857531408729	1.54314172139115e-29	2.20881069924616e-28
	apbA	SPV_0109|108953-109759	1273.80377643783	1.1973821650682	0.254231844662523	4.70980402418765	2.47955093025543e-06	8.31579867880457e-06
	cibB	SPV_0132|137824-137976	197.227693100709	1.95162207807532	0.533642821986983	3.65716917320951	0.000255016079655993	0.000651674695970391
	cibA	SPV_0133|137978-138163	320.6312088599	1.84992162771652	0.439338462836337	4.21069809315934	2.54582779455148e-05	7.5752212908529e-05
		SPV_0141|147186-147614	557.283719533005	2.66735801821403	0.339412404549762	7.85875230975231	3.87978566040751e-15	2.59838856155732e-14
		SPV_0142|147620-148375	2837.29994763129	2.56185365781073	0.226253485710808	11.3229356434545	1.01030973399603e-29	1.46528365394127e-28
	ugd	SPV_0143|148388-149560	7700.30024553872	2.78404563675741	0.192791494735814	14.4407077738178	2.8688095715812e-47	7.85336620220354e-46
	mutR1	SPV_0144|149955-150818	12937.9955679195	2.25600673459328	0.172715113658774	13.06201111647	5.42747683634238e-39	1.13201659729427e-37
	vp1	SPV_0145|151109-151342	90039.4530816896	1.71117860415254	0.206383193360854	8.29126914981202	1.12046421314848e-16	8.2620088444282e-16
		SPV_0146|151364-152041	81508.8310692639	1.63570299138569	0.157960542651228	10.3551365672203	3.96620143196062e-25	4.45434930050962e-24
	vpoB	SPV_0147|152053-152718	138218.873457543	1.43851595038861	0.159691288961602	9.00810532460857	2.09646968461794e-19	1.78648584019973e-18
	vpoC	SPV_0148|152787-154016	119639.17347564	1.22942325056961	0.155665059628012	7.89787543529372	2.83697452167431e-15	1.94764081582029e-14
	vpoD	SPV_0149|154226-154822	1430.7648964757	1.23586574252715	0.253349623606711	4.87810372454177	1.07110597756562e-06	3.74715988956663e-06
	metQ	SPV_0151|155910-156764	5933.8872462295	-1.07969078927135	0.18765742033435	-5.75352036358412	8.74039145868027e-09	3.78289669851972e-08
		SPV_0161|165705-166967	9767.51544351499	1.99748323736761	0.206140118308944	9.68992961561205	3.32757906953162e-22	3.15471781916634e-21
		SPV_0162|167277-167735	2282.54282651942	2.19640483578487	0.240368921127901	9.13764069613708	6.38296058291891e-20	5.50341877031197e-19
		SPV_0163|167732-168172	2143.16092350004	2.32346333489233	0.218120251605223	10.6522127945165	1.702687696704e-26	2.11868525896691e-25
	ribH	SPV_0166|170802-171269	2053.05305899246	1.31281811277819	0.21864393816094	6.00436547118837	1.92081598695608e-09	8.74550314227407e-09
	ribB	SPV_0167|171270-172475	5620.04923274444	1.47023529585884	0.192884738416779	7.62235160711366	2.49095406989538e-14	1.59508462370493e-13
	ribE	SPV_0168|172495-173130	1634.63017631691	1.46812138797304	0.239214245602447	6.13726571457172	8.39538993452234e-10	3.97103757162072e-09
	ribD	SPV_0169|173115-174215	4647.98459982019	1.43713227089605	0.184669999301889	7.78216427318388	7.1294207588689e-15	4.71704878003713e-14
	nrdD	SPV_0187|191628-193841	28143.0218704007	1.52623457520365	0.15546606118542	9.81715599897625	9.49854573398291e-23	9.28652462384937e-22
		SPV_0188|193853-193993	1837.92202430205	1.45106058018892	0.213029501678009	6.81154754979516	9.65543719994421e-12	5.35326771338679e-11
		SPV_0189|194037-194543	3597.78499275431	1.33528124494109	0.209149303862675	6.38434467760801	1.72132992476754e-10	8.68597358350443e-10
	nrdG	SPV_0190|194536-195126	4102.88203419376	1.47103508043371	0.176941621671515	8.31367468285456	9.27832799806867e-17	6.91140759039809e-16
		SPV_0191|195123-195740	4347.8136084534	1.52736739752477	0.181178022824195	8.43020237066414	3.45067949485329e-17	2.60585796335473e-16
	rpsJ	SPV_0192|196007-196315	48212.9771557858	-1.07288207787738	0.179279560017341	-5.98440824918135	2.17177968443662e-09	9.82685435726485e-09
	rplC	SPV_0193|196532-197158	95196.7422672794	-1.07094041975861	0.191296466231248	-5.59832829564142	2.16428612824919e-08	9.15016722174851e-08
	rpsS	SPV_0197|199057-199338	74203.3147180782	-1.25124677878714	0.189295956751282	-6.6100026659902	3.84313102904445e-11	2.03788303961437e-10
	rpsC	SPV_0199|199707-200360	70430.7527943576	-1.00261883711271	0.161450073351329	-6.21008598076584	5.29556187483949e-10	2.54885285843923e-09
	rplP	SPV_0200|200364-200777	144856.419408936	-1.04030736127936	0.165636061851138	-6.28068157171179	3.37091934952452e-10	1.64416778963445e-09
	rpmC	SPV_0201|200787-200993	31749.7739179903	-1.04031683205218	0.156221247938344	-6.65925311557337	2.7522259672657e-11	1.47368578687332e-10
	rplX	SPV_0204|201750-202055	42671.1342429	-1.28452949538623	0.177283317254323	-7.24563097803221	4.30430585286828e-13	2.58967852136855e-12
	rplE	SPV_0205|202079-202621	37477.4348196753	-1.23246683943753	0.153818459415734	-8.01247681272424	1.12421038030404e-15	7.89109209251872e-15
	rpsN	SPV_0206|202639-202908	15781.6383037332	-1.08752418272666	0.165105629767168	-6.58683888768837	4.49289352346413e-11	2.37094863045457e-10
	rpsH	SPV_0207|203193-203591	43985.3133356383	-1.12045841815521	0.174875253181506	-6.40718682472625	1.48229143645052e-10	7.56694229796417e-10
	rplF	SPV_0208|203783-204319	40756.6650914033	-1.21145460870034	0.18168132958379	-6.66801928120869	2.59278727940785e-11	1.39857244874463e-10
	rplR	SPV_0209|204403-204759	28456.9200700598	-1.35618160172149	0.188658412450504	-7.18855620645751	6.54800310507063e-13	3.89677358698497e-12
	rpsE	SPV_0210|204777-205271	61747.7513278382	-1.41262770926978	0.184973482303127	-7.63692012325758	2.22479426738138e-14	1.43302924869565e-13
	rpmD	SPV_0211|205243-205467	47517.0755046639	-1.40403873197902	0.158925576242861	-8.83456750745676	1.00486264640915e-18	8.18085202838679e-18
	rplO	SPV_0212|205612-206052	19871.1201738558	-1.32156214373065	0.181965884784663	-7.26269182431955	3.79461815453115e-13	2.29563915978542e-12
	secY	SPV_0213|206065-207375	110843.351568073	-1.44358067379146	0.165669530923779	-8.71361599047216	2.94332228937644e-18	2.34395484135797e-17
	adk	SPV_0214|207526-208164	10195.4599926035	-1.05586362017799	0.164602686526192	-6.41461960591985	1.41174917581376e-10	7.24058710780359e-10
	infA	SPV_0215|208281-208499	67386.4099479991	-2.08370726715582	0.180167542877058	-11.5653864946013	6.171278873901e-31	9.51767657312901e-30
	rpsM	SPV_0216|208658-209023	79940.3965022024	-1.64557822249472	0.152596934998754	-10.7838222472041	4.10467387715551e-27	5.31907443252697e-26
	rpsK	SPV_0217|209041-209424	26596.330043895	-1.59336328748792	0.146313135242943	-10.8900905229202	1.2851247011531e-27	1.6852832907337e-26
	rpoA	SPV_0218|209467-210402	145471.447390738	-1.70834114950309	0.156844341140329	-10.8919527289457	1.25911137517449e-27	1.66111681423622e-26
	rplQ	SPV_0219|210414-210800	15000.6704977294	-1.70289641600189	0.167589355834704	-10.1611251354261	2.95644739459498e-24	3.10996357223496e-23
	pitB	SPV_0225|215353-216444	639.211973058478	1.16960404173812	0.41762460280584	2.80061096467989	0.00510059680711155	0.0104470247532461
		SPV_0232|220900-221220	1170.68416197592	2.39098226040832	0.251079542407226	9.52280794159799	1.6856169344257e-21	1.57085152612438e-20
		SPV_0233|221266-221574	1661.01531482222	2.09279900140272	0.343249684487597	6.09701653339274	1.08066346400987e-09	5.06777941366513e-09
		SPV_0234|221567-222889	4511.34823933063	1.86153043567686	0.231753711358445	8.03236515508355	9.56112982494725e-16	6.77633473030242e-15
		SPV_0235|223040-225478	5486.47375574645	2.04440293387042	0.205339768440972	9.95619576954044	2.36956893319772e-23	2.3804385154601e-22
	talC	SPV_0236|225497-226165	1265.05016109531	1.91768801382977	0.295550268599126	6.48853416009194	8.66755063366547e-11	4.50877337000651e-10
	gldA	SPV_0237|226183-227271	2854.01604987545	1.87411197517371	0.24266499192207	7.72304220864116	1.13585539765429e-14	7.47004000259125e-14
	bglA	SPV_0247|239184-240563	6281.8187733658	1.16976882581519	0.178082174317359	6.56870251219278	5.07555700725517e-11	2.67198794372327e-10
	spuA	SPV_0250|243831-247601	13863.6945161568	1.18821282556163	0.151581862941342	7.83875328159441	4.5504161002692e-15	3.02900038285397e-14
	rpsL	SPV_0251|248018-248431	77904.5283106301	-2.065382394367	0.183609619259441	-11.2487700954742	2.34843847597872e-29	3.29684632204704e-28
	rpsG	SPV_0252|248451-248921	46512.5449286026	-1.69658462978647	0.162660707693486	-10.4302056338245	1.80497249727121e-25	2.10260094097018e-24
	adhA	SPV_0265|263864-264883	73672.3609641954	3.35566937567259	0.160521253480102	20.9048291296115	4.83928356127854e-97	7.57002214228572e-95
		SPV_0266|265222-266034	8245.31380578827	-1.5796979626413	0.200986915564169	-7.8597054848426	3.85037693991377e-15	2.58660291362305e-14
		SPV_0267|266224-267642	163865.829154081	-2.42882236104532	0.173822532222853	-13.9730006805528	2.27821898471191e-44	5.66965860968077e-43
		SPV_0268|267693-268403	18277.5963369939	-1.64519863945959	0.149990369742982	-10.9686951387528	5.40467178748927e-28	7.21721415524482e-27
	sulA	SPV_0269|268528-269472	39341.8812194891	-1.40544082085412	0.210810545447178	-6.66684305508937	2.61364322553624e-11	1.40627530104276e-10
	sulB	SPV_0270|269474-270796	45409.9810429979	-1.04753727556355	0.148328625775341	-7.06227317948835	1.63800557000671e-12	9.44008473240708e-12
	sulC	SPV_0271|270777-271331	15682.2645610987	-1.10503786150344	0.153871140476277	-7.18157971717773	6.89104841395957e-13	4.08980922129308e-12
	sulD	SPV_0272|271374-272186	13446.1347488357	-1.07427486553586	0.184242779649794	-5.83075693700355	5.51765074629393e-09	2.41673102687674e-08
		SPV_0276|274450-274815	72.8579297300383	2.45398177732723	0.859680749856286	2.85452684352588	0.00431009891168563	0.00895551861156692
	celA	SPV_0277|275005-276441	194789.689552976	-5.32468183336421	0.178204502166317	-29.879614536308	3.62158230793287e-196	7.93126525437299e-193
		SPV_0278|276493-276732	4733.94293086638	-4.10441318030639	0.200380345994196	-20.483112552492	3.04561297036929e-93	4.16868275319297e-91
	celB	SPV_0279|276862-277176	13887.0766214926	-4.39794274751605	0.172033728813731	-25.5644214529461	3.79587142579961e-144	2.07823960562529e-141
	celR	SPV_0280|277294-279273	86251.3193422841	-4.23928271347916	0.165749167223456	-25.5764947993008	2.7863215502708e-144	2.03401473169768e-141
	celC	SPV_0281|279283-279597	14361.8382582953	-4.11793946939863	0.179424592160321	-22.9508085810173	1.44633021372578e-116	3.51940352006606e-114
		SPV_0282|279616-280122	9973.24197240461	-4.05311628458677	0.166916086861571	-24.2823586437666	3.01126766222419e-130	1.09911269671183e-127
	celD	SPV_0283|280202-281548	58753.3129390202	-3.62294004568906	0.158794167337673	-22.8153219128316	3.23068141321326e-115	6.43199299539731e-113
	spnHL	SPV_0287|285609-288845	3241.27929009244	1.04407985503637	0.23580662817739	4.42769511233136	9.52454031935276e-06	2.96710431001174e-05
		SPV_0288|289226-289602	156.944737158395	1.13125444826428	0.662806658038339	1.7067638572195	0.0878659527465907	0.134188588922618
	eda	SPV_0289|289989-290618	3130.1868303103	-1.06864988095656	0.195717160604361	-5.46017466049806	4.75666394475938e-08	1.93267050816754e-07
		SPV_0290|290628-291629	5872.57474343569	-1.28443816171712	0.208701811568237	-6.15441788485464	7.5353754082146e-10	3.57971196181995e-09
	cps2A	SPV_0315|314201-315646	136484.030127576	-1.48173489489097	0.157774428493555	-9.39147686376504	5.91647613753401e-21	5.28860520048959e-20
	cps2B	SPV_0316|315648-316379	72094.4499828261	-1.16536303081769	0.171427748268359	-6.79798365544294	1.06093488106431e-11	5.85251231619857e-11
	cps2C	SPV_0317|316388-317080	42737.3325458789	-1.1964289014929	0.168862306474171	-7.0852336822481	1.38809869698579e-12	8.08493655957149e-12
	cps2D	SPV_0318|317090-317770	46925.2795242119	-1.22827733347717	0.154180963502667	-7.96646554524825	1.63276984252548e-15	1.13516379527962e-14
	cps2E	SPV_0319|317785-319152	122714.342495974	-1.31802445373397	0.166901866470903	-7.8970024817772	2.85690685032195e-15	1.95519562568909e-14
	cps2T	SPV_0320|319184-320368	57670.8239462331	-1.55743616867504	0.158308629743733	-9.83797390702065	7.72508478266774e-23	7.62069174506412e-22
	cps2F	SPV_0321|320334-321305	49340.2630755183	-1.74902907307631	0.174861191680511	-10.0023856423898	1.48769197787279e-23	1.50835436645436e-22
	cps2G	SPV_0322|321321-322367	44562.6681498477	-1.89905436008435	0.156073488034222	-12.1676934628894	4.61952284791501e-34	7.96594884797943e-33
	cps2H	SPV_0323|322408-323571	48530.0571784195	-2.18562527843783	0.155345766336414	-14.0694228750636	5.85452234615648e-45	1.52635761167651e-43
	cps2I	SPV_0324|323701-324858	40791.9397342664	-2.29553152895903	0.154666244293062	-14.8418392096562	7.85718420997522e-50	2.29429778931277e-48
	cps2J	SPV_0325|324855-326264	16684.9690350599	-1.99925441455995	0.156730010263395	-12.7560408577788	2.88495406305737e-37	5.69193639468077e-36
	cps2K	SPV_0326|326300-327538	31683.8618283427	-2.26931773203763	0.153047521139587	-14.8275366705737	9.72361596350981e-50	2.80193670527454e-48
	cps2P	SPV_0327|327567-328172	23837.9067383398	-2.34403740925997	0.153639243610187	-15.2567622319675	1.48432902580599e-52	5.07918838517986e-51
	cps2L	SPV_0328|328250-329119	24011.4084167657	-2.13553232332411	0.164909942660706	-12.9496881077562	2.35910567673909e-38	4.87400135099868e-37
	cps2M	SPV_0329|329120-329713	37271.4489879583	-2.14909845325456	0.154388044238368	-13.9201093184162	4.78172178935462e-44	1.15076601304248e-42
	cps2N	SPV_0330|329726-330775	57798.6550920008	-2.40007294282477	0.15992848380516	-15.0071637379416	6.59061739790893e-51	1.95046650019197e-49
	cps2O	SPV_0331|330841-331692	34544.6822709505	-1.76794542051887	0.154380611204966	-11.4518617766815	2.30148616252619e-30	3.4055774972516e-29
	eng	SPV_0335|335379-340682	6776.53481382546	1.52291365289638	0.178749395041981	8.51982549389168	1.59793906511184e-17	1.2365676864293e-16
		SPV_0338|343667-344194	2118.17982650853	-1.30620202121664	0.260699691907549	-5.0103704061141	5.43253713361449e-07	1.96648864836624e-06
	rnpB	SPV_0340|344614-344994	561850.244733556	1.00990189836016	0.2302147277062	4.38678232458261	1.15039814441175e-05	3.55843493822278e-05
	glyP	SPV_0372|377075-378397	11553.1939598491	-1.35471525490624	0.172815008133949	-7.83910650778781	4.53763550844055e-15	3.02900038285397e-14
	mip	SPV_0373|378615-379163	3509.74581589838	2.96569319614848	0.17987623233855	16.4874100240584	4.51909673260233e-61	1.90323497007675e-59
	fabM	SPV_0378|383747-384532	29202.012917095	-2.06432554935342	0.204153196078627	-10.1116494329012	4.90513953917055e-24	5.09111639373626e-23
	fabT	SPV_0379|384626-385060	52630.7883963079	-2.33042895945752	0.172857533497811	-13.4817899590533	2.00190499272279e-41	4.47364483067644e-40
	fabH	SPV_0380|385060-386034	101213.583350983	-2.72598962630134	0.200572759666879	-13.5910261733886	4.52688590636191e-42	1.0435663299929e-40
	acpP	SPV_0381|386094-386318	92636.3032689043	-3.07510250109225	0.18666426192462	-16.4739756254684	5.64364197576132e-61	2.33199545790892e-59
	fabK	SPV_0382|386437-387411	52688.6610548172	-2.53391654590835	0.205457922392409	-12.3330194153758	6.0149799433354e-35	1.11633949795801e-33
	fabD	SPV_0383|387404-388324	34420.2171811708	-2.47513177716677	0.192943828504868	-12.8282505657045	1.13907210040198e-37	2.26778899989122e-36
	fabG1	SPV_0384|388358-389089	35288.4087726843	-2.70586602784026	0.179683963163833	-15.0590290874934	3.01177627182563e-51	9.28984512013822e-50
	fabF	SPV_0385|389111-390346	61392.4857496568	-2.67285333363549	0.19033386517118	-14.0429730212835	8.50676673067648e-45	2.19174342825665e-43
	accB	SPV_0386|390349-390834	14922.4226427428	-2.60297434130402	0.182036213848344	-14.2992116034262	2.21302405848103e-46	5.91039352204079e-45
	fabZ	SPV_0387|390831-391253	15098.4612754996	-2.4803203778352	0.163064390512779	-15.2106807012585	3.00403229575228e-52	1.01212780426115e-50
	accC	SPV_0388|391265-392632	90406.4045827611	-2.62308831507689	0.170333042936284	-15.3997619596223	1.64272948382829e-53	5.7104405866412e-52
	accD	SPV_0389|392669-393535	37896.2934579962	-2.84507608081427	0.175797319918445	-16.1838421776517	6.55717413417666e-59	2.61094751888125e-57
	accA	SPV_0390|393532-394299	43569.4212128493	-3.01828941547964	0.186963178164701	-16.1437639491812	1.25640204448916e-58	4.91342942398438e-57
	pfl	SPV_0420|420100-422424	676627.535034808	1.29579107238291	0.172870575016761	7.49572952052291	6.59306245183642e-14	4.1253733627205e-13
	endoD	SPV_0444|449100-454079	17195.0170725655	2.09510091193468	0.158282145978759	13.2364954934073	5.40108414455849e-40	1.13734368044068e-38
	glnR	SPV_0447|456105-456461	96289.2730095818	-1.38628894322139	0.153972982493895	-9.00345580612727	2.18722067923013e-19	1.85659429748604e-18
	glnA	SPV_0448|456498-457844	107936.671847175	-1.31575607648331	0.157186146963886	-8.37068725137473	5.72831568242155e-17	4.2815738377144e-16
		SPV_0456|467072-467272	333.972139555354	1.56618116207811	0.401936571220595	3.89658785544684	9.75574281722377e-05	0.000264746924036184
	hrcA	SPV_0458|467980-469014	85709.6339851225	1.80919299574426	0.175791856306111	10.2916769511431	7.68265453403541e-25	8.54061595407998e-24
	dnaK	SPV_0460|470045-471868	98552.9880480268	1.84547794642771	0.19445849774407	9.49034353261627	2.30274119270006e-21	2.11890891261056e-20
	dnaJ	SPV_0461|472628-473746	15893.6209073034	1.42506793975739	0.191439572285137	7.44395697685137	9.77133343474152e-14	6.04497746386552e-13
	blpT	SPV_0466|476801-477130	15324.7418264069	3.58960782223605	0.205089403641573	17.502648886285	1.36758391956487e-68	7.48752195961767e-67
	blpA	SPV_0472|481466-483623	30998.6412266133	1.35336661788338	0.172046103726345	7.86630204678177	3.6527798990716e-15	2.46900863548358e-14
	blpY	SPV_0473|484178-484867	118313.746299477	2.97202369240857	0.150393769855969	19.7616144289412	6.37333855422752e-87	6.97880571687913e-85
	blpZ	SPV_0474|484909-485142	51823.6521805478	2.85621232269954	0.150628496112035	18.961965341373	3.51751229413403e-80	2.85309330524204e-78
	pncP	SPV_0475|485293-485904	27983.5132954236	2.9102441406248	0.146110063803587	19.9181635054036	2.83188103178568e-88	3.26411550505823e-86
		SPV_0485|494353-494535	64.7383958523842	1.31091050852613	0.848524374843564	1.54492970077355	0.122363268432195	0.177876040366587
		SPV_0491|497719-498168	1996.80894797442	-1.06657295435105	0.216446956876067	-4.92764125559756	8.32282502695414e-07	2.97340730979275e-06
		SPV_0492|498155-498712	1673.07644210555	-1.14826925400184	0.214436811530738	-5.35481406296347	8.56444414294555e-08	3.40401681906547e-07
		SPV_0493|498714-499676	3185.14166479073	-1.06862669002651	0.191921632174588	-5.56803669246831	2.57625582348945e-08	1.08291751505603e-07
	bglG	SPV_0501|508859-509698	2330.22139079824	-3.66850442868241	0.23143506412634	-15.8511176451628	1.38102698348644e-56	4.95811326858246e-55
	bglF	SPV_0502|509716-511554	7567.25659131935	-2.89506271927941	0.174855957754187	-16.5568434525365	1.42896729779327e-61	6.25887676433452e-60
	bglA-2	SPV_0503|511567-512982	10032.1553461798	-3.01517108455465	0.156651901714568	-19.2475868569316	1.4789307655153e-82	1.34952432353271e-80
	pheS	SPV_0504|513574-514620	4803.79629059183	-1.24201143270366	0.174931641956519	-7.09998156315471	1.24773533457281e-12	7.28677435390522e-12
	paiA	SPV_0505|514620-515129	3044.58412557793	-1.06967886241874	0.194009642844961	-5.51353451680517	3.51698022385221e-08	1.45874747921143e-07
	pheT	SPV_0508|518833-519280	179.131130158433	1.10484383758149	0.561908752313076	1.96623354420703	0.0492716393349732	0.0800111502590173
	pnp	SPV_0512|523797-526010	50809.2170501345	-1.33673544114218	0.15623664767101	-8.55583796163477	1.17015572349537e-17	9.11971898382512e-17
	cysE	SPV_0513|526026-526643	16616.8012999677	-1.38966221695164	0.165824611389395	-8.38031342457593	5.27869468368729e-17	3.95902101276547e-16
		SPV_0514|526655-527539	15563.550478068	-1.2665634172166	0.152605921346162	-8.29956928305295	1.0448951964422e-16	7.73081243313653e-16
	cysS	SPV_0515|527621-528964	18208.6114720743	-1.20691299301156	0.159112652972451	-7.5852735182571	3.31786397583358e-14	2.11840294666925e-13
	mrnC	SPV_0516|528957-529343	3933.64681731864	-1.13003776094263	0.190458318712744	-5.93325494302505	2.96987144344068e-09	1.3300651249765e-08
		SPV_0517|529347-530231	19535.4634830015	-1.41513193755574	0.17901181588417	-7.90524318501634	2.67411034906691e-15	1.84741377427651e-14
		SPV_0543|557470-558048	14420.7285698504	1.57821002783289	0.182659363881332	8.64018134245888	5.61238665109632e-18	4.40542177989281e-17
	brnQ	SPV_0546|558655-559995	19864.0232697843	-1.89118442193581	0.150412863794279	-12.5732891072561	2.96142121846539e-36	5.63957605951235e-35
	rplK	SPV_0550|562736-563161	45032.2024863032	-1.50810345772464	0.207605612839992	-7.26427112010205	3.75055086703741e-13	2.27526493041882e-12
	rplA	SPV_0551|563369-564058	16295.4653102797	-1.42630138557275	0.206121056577959	-6.91972673366002	4.52515687172257e-12	2.58075352840428e-11
		SPV_0559|577419-577940	7335.16325657591	3.11136536410552	0.172333186850471	18.0543598187224	7.29022439052336e-73	4.56159754721319e-71
		SPV_0560|577978-578283	5509.53959841758	3.70627218027049	0.188259020944828	19.687089424292	2.78223598290659e-86	2.76958945571156e-84
		SPV_0561|578331-579806	31224.8769834939	4.00998037564134	0.166763842268028	24.045862227115	9.22272378077577e-128	2.88539501141413e-125
	bgaA	SPV_0562|580111-586797	158081.842423232	3.96481025622097	0.159323981381509	24.8852069967235	1.07587663264212e-136	4.71233965097247e-134
		SPV_0563|587654-587899	313.82986967583	1.02163710910822	0.467338772168576	2.18607393597487	0.0288101965167957	0.0498769410053618
		SPV_0564|588111-588470	5134.83289907644	-1.15233397997351	0.191973575659258	-6.00256559277115	1.94223757357396e-09	8.8246893903049e-09
		SPV_0593|617742-619583	41681.1571279988	-1.59400734363817	0.148929038554614	-10.7031332445863	9.83937806788387e-27	1.24556288836218e-25
		SPV_0594|619603-619857	8301.4631800419	-1.64990045016105	0.167839552449345	-9.8302243189012	8.34327257715972e-23	8.19361746366806e-22
	sccA	SPV_0595|620173-620520	5059.94425323528	2.5255893036904	0.170842509016426	14.7831433653762	1.88174993470355e-49	5.35199007402699e-48
	sccB	SPV_0596|620591-622612	6928.20652612373	2.22688987078818	0.173153288599528	12.8608003278446	7.4798184566839e-38	1.51674096482757e-36
	sccC	SPV_0597|622614-623255	3812.39606514723	2.97501864146453	0.198101743362844	15.0176297843855	5.62845782127992e-51	1.68853734638398e-49
	pyrF	SPV_0608|632401-633102	31437.099884211	2.27229491519593	0.22288985559194	10.194698673752	2.09392851254144e-24	2.24789384434596e-23
	pyrE	SPV_0609|633136-633768	22718.7672665917	2.17899028518897	0.209086983204562	10.421453558671	1.97905148096185e-25	2.28111723331918e-24
		SPV_0610|633948-634352	24422.0911189477	2.39660227065447	0.157974675537818	15.1708003988319	5.51995573338056e-52	1.77775044942697e-50
		SPV_0611|634448-635212	6327.10582693769	2.0871488045899	0.191209521514982	10.9155066549673	9.71858849231198e-28	1.28992174534323e-26
		SPV_0612|635212-635964	7405.85708206906	2.05748936326963	0.18894606287947	10.8892947114866	1.29640337416971e-27	1.68995439847124e-26
		SPV_0613|635968-636672	10329.3393873949	1.99992081277607	0.191510259360358	10.4428912553081	1.57926114838723e-25	1.85945264245594e-24
		SPV_0614|636669-637316	6934.28774126671	2.02238728775087	0.182597717036525	11.0756438830302	1.64692011111819e-28	2.24022052381915e-27
	glnH3	SPV_0615|637396-638261	1935.41274667408	1.80149471901252	0.203537792704134	8.85091016797656	8.68084118392261e-19	7.12024052164439e-18
	glnQ3	SPV_0616|638273-639031	1838.2760759099	1.58120918669592	0.210406499339867	7.51502064649541	5.69019534396528e-14	3.57063833904984e-13
	glnP3b	SPV_0617|639032-639709	786.472266334879	1.74804248436036	0.288241111541221	6.06451479115383	1.32352599075794e-09	6.15397435193184e-09
	glnP3a	SPV_0618|639669-640349	940.731119735553	1.78321281624909	0.266698224513093	6.68625679643981	2.28951131699256e-11	1.24417612511506e-10
		SPV_0619|640564-640710	371.316255430059	1.36128336715187	0.381004967123624	3.57287564366628	0.000353082460408744	0.000882706151021861
	lctO	SPV_0621|642953-644089	239649.689487461	1.78083958755153	0.173256990603807	10.2786016387866	8.79949953282648e-25	9.73277978630807e-24
		SPV_0622|644644-645312	9287.56678214348	-1.09687505404771	0.166245737884719	-6.59791383529076	4.1698347745782e-11	2.20578216336383e-10
	thiM-1	SPV_0623|645580-646383	12477.2192457759	-1.04430547388235	0.172685887956218	-6.04742799913746	1.47176403974124e-09	6.8287356928672e-09
	thiE-1	SPV_0624|646385-647014	4716.26427012045	-1.05745273384916	0.168318596779181	-6.28244741866785	3.33284012834712e-10	1.62922318774112e-09
	ykoC	SPV_0627|649520-650170	971.961983591116	1.10094371127821	0.2729706175838	4.03319493146631	5.50235990475059e-05	0.000158138690175903
	thiW	SPV_0629|650878-651402	733.015140666687	1.45391330057267	0.28901334453662	5.03060958276425	4.88922843926961e-07	1.77863958172765e-06
	thiM-2	SPV_0630|651402-652205	1713.52363676464	1.02602078549364	0.209235243571339	4.90367094941066	9.40620077403486e-07	3.32251285405425e-06
	thiE-2	SPV_0631|652198-652830	815.164795979017	1.3076271552573	0.315912171978022	4.13921105688915	3.48502226689471e-05	0.000101357221308093
	copY	SPV_0633|654196-654591	4173.1984386862	2.38870778942671	0.235091764157978	10.1607463706025	2.96795610318313e-24	3.10996357223496e-23
	cupA	SPV_0634|654602-654973	10096.4820356829	2.50941315388791	0.185866383815387	13.5011673567632	1.53917809747329e-41	3.4750515808933e-40
	ctpA	SPV_0635|654983-657226	22587.8978935169	2.16873143544029	0.185298749684449	11.7039723103015	1.21623838269578e-31	1.91623169647752e-30
		SPV_0637|659319-659666	11048.0786373366	1.13601991614615	0.16525778488876	6.87422935573559	6.23258633862093e-12	3.51787734061336e-11
		SPV_0640|661104-661400	507.648828156949	1.16185380022818	0.348341133534123	3.33539076605882	0.000851796112335435	0.00199511602782311
		SPV_0657|675588-676244	5270.53618749082	2.27584573326183	0.189727764208073	11.9953225758035	3.75949643874311e-33	6.14425164242344e-32
	metK	SPV_0664|684107-685297	29209.911569952	-1.18210531097822	0.153413981047589	-7.70532974182801	1.30505866458667e-14	8.48094503099347e-14
	rpsP	SPV_0674|694470-694742	15334.1414088486	-2.44339710430436	0.151940892706542	-16.081234358834	3.45427145394594e-58	1.2821787261257e-56
	khpA	SPV_0675|694762-695001	2568.29868259831	-2.30012615930011	0.224186488178119	-10.2598786304758	1.06840939266904e-24	1.17578722107799e-23
	arpA	SPV_0686|701186-702385	19593.9533336775	-3.05857217344263	0.175992872083218	-17.3789548249226	1.19104433098739e-67	6.21044544014855e-66
	arpB	SPV_0687|702369-703070	6072.19066234179	-2.64137827432903	0.188597052804231	-14.0054058907848	1.4445206877782e-44	3.67848872817936e-43
	arpC	SPV_0688|703072-704331	23223.1530139277	-2.70179020730426	0.155674401257731	-17.3553916731065	1.7957158851588e-67	9.14562276394832e-66
		SPV_0703|717312-717599	51501.3072638686	-1.65026108295278	0.153772262396938	-10.7318514875778	7.21361441738192e-27	9.29283269062729e-26
	rpiA	SPV_0723|738565-739248	17576.9466538776	1.39750857480342	0.164589828510468	8.49085625430695	2.05120153035976e-17	1.58173639136897e-16
	deoB	SPV_0724|739262-740473	34710.5333608119	1.76623837753955	0.144812465209541	12.1967288864521	3.23562923813288e-34	5.71453873508952e-33
		SPV_0725|740475-741017	29309.6879216571	1.46986742427294	0.14443695381175	10.1765329819173	2.52394048327074e-24	2.67025587360527e-23
		SPV_0726|741033-741842	27240.5209842902	1.45373222415941	0.154144355309432	9.43097930015773	4.06277826298948e-21	3.66151621232385e-20
		SPV_0729|743323-743835	13063.2635462887	1.46500542659488	0.159471561661626	9.18662494635498	4.05360182698144e-20	3.56521606469452e-19
	deoD	SPV_0730|744493-745203	14341.3678010829	1.47836213832763	0.167970773848931	8.80130575368566	1.35233353543716e-18	1.09284518177394e-17
	rpsT	SPV_0732|745803-746039	8690.13511477714	-1.23450550873077	0.182790599040044	-6.75365973531456	1.44161623814928e-11	7.89284890386733e-11
		SPV_0734|747225-747665	319.672155888461	1.55205067143154	0.390842238823227	3.97104129815794	7.15591720679676e-05	0.00020143263088541
		SPV_0754|767122-767352	2800.87863514477	-1.94478532114836	0.196075601271788	-9.91854829736115	3.45748124537734e-23	3.45748124537734e-22
	tRNA-Tyr-1	SPV_0755|767402-767482	149.351894965421	-1.8173182438935	0.549400603969127	-3.30781988728142	0.000940252602720672	0.00219693133818869
	tRNA-Gln-1	SPV_0756|767492-767563	348.879392868718	-1.46139644584716	0.374180435254627	-3.90559288556251	9.39946442128533e-05	0.000256030187594712
	rpsA	SPV_0757|767725-768927	318764.678610368	-1.4648205614933	0.143200615377015	-10.2291499071897	1.46802323129794e-24	1.59156974086262e-23
	sufE2	SPV_0765|776391-776831	107092.794922731	-1.06712064102143	0.166919488083999	-6.39302608263705	1.62634506128068e-10	8.26379509096218e-10
	fruR	SPV_0771|782374-783114	7939.34052818039	2.65636378422056	0.181140056275316	14.6646955888274	1.08502676614152e-48	3.00785900993661e-47
	fruB	SPV_0772|783111-784022	17420.4400165352	3.06392196906812	0.16007482092506	19.1405615908983	1.16012908391727e-81	1.01627307751153e-79
	fruA	SPV_0773|784019-785971	38353.5996871515	4.12481236213944	0.151860136091058	27.1619166709171	1.83119425021945e-162	2.0051577039903e-159
		SPV_0776|788971-790113	22269.9408829436	-1.19429904432286	0.154704294340105	-7.71988295100125	1.16436580578148e-14	7.58916998411146e-14
	thil	SPV_0777|790122-791336	12049.6694424806	-1.29126753816277	0.160348717697338	-8.05287099707314	8.08741337213257e-16	5.75046600161374e-15
		SPV_0804|821608-822366	1624.43817164476	-1.15892587810833	0.21838117647595	-5.30689456303007	1.11508634281631e-07	4.40801279921973e-07
		SPV_0808|826177-826359	1121.49913156321	-1.57160294532777	0.256073545155877	-6.13731084314511	8.39300620522071e-10	3.97103757162072e-09
	speE	SPV_0811|829063-829923	5253.34647467783	-1.03707554073075	0.166095632960689	-6.24384592324718	4.26940572059899e-10	2.06401733512402e-09
	nspC	SPV_0813|831179-832306	5266.33350719099	-1.20195802887121	0.176823906346783	-6.79748600573252	1.06460486351828e-11	5.85800163594227e-11
	aguA	SPV_0814|832303-833388	10393.2324471181	-1.48147682863304	0.168218065215485	-8.80688305822145	1.28673811170701e-18	1.04368757949569e-17
	comEC	SPV_0844|858588-860828	2864.5689092646	1.5075250048321	0.291755976613909	5.16707497247626	2.37785899022291e-07	9.05654119754463e-07
	infC	SPV_0847|863279-863836	12386.5567044121	-1.86436711815344	0.221879368163548	-8.40261595111089	4.36640861481054e-17	3.28606009155844e-16
	rpmI	SPV_0848|863869-864069	13105.8775126236	-1.7526865668475	0.196364080870874	-8.92569842241176	4.4289567400828e-19	3.68799059345298e-18
	rplT	SPV_0849|864121-864480	38171.588497181	-1.79292420850579	0.195601107863562	-9.16622726777402	4.89863475001217e-20	4.257146866082e-19
	gloA	SPV_0850|864538-864918	25161.4648047963	-1.39595375436775	0.247247531859509	-5.64597649921522	1.64246282393758e-08	7.0116834004353e-08
	pyrK	SPV_0851|865168-865968	39958.8141164026	2.3576047856157	0.544616204034862	4.32892882758366	1.49836342829484e-05	4.57659122449888e-05
	pyrDb	SPV_0852|865979-866917	41061.8492913067	2.27992092775869	0.224970703743146	10.1343014438081	3.8914498099967e-24	4.05822623042513e-23
	lytB	SPV_0853|866959-869124	118490.289675912	1.67895551712217	0.168506862690446	9.96372189426182	2.19681161293844e-23	2.21705872457842e-22
	pmrA	SPV_0860|874199-875398	8845.26604648746	-1.16407915977247	0.185525234514359	-6.27450579873743	3.50746560539102e-10	1.70696659462363e-09
	secG	SPV_0861|875587-875820	2736.32080066112	-1.33740954950026	0.195014819833523	-6.85798930892509	6.98364842274619e-12	3.91155755647421e-11
	rnr	SPV_0862|875922-878276	29231.9982783984	-1.01144538764557	0.15134937361228	-6.68285149456016	2.34337019782641e-11	1.27029226070293e-10
	tehB	SPV_0864|878722-879582	17642.9149546655	-1.02966071724925	0.150377091952401	-6.84719131006448	7.53139727137533e-12	4.19688550236946e-11
	prsA	SPV_0868|883211-884152	26639.4895577937	-1.01249309126265	0.149394894971723	-6.77729377201474	1.22447750377362e-11	6.72081637409582e-11
	glmU	SPV_0874|888355-889734	14839.2722279929	-1.13481094984079	0.16990853956896	-6.67895182148989	2.40657255251539e-11	1.30133182469351e-10
	lmb	SPV_0888|899433-900350	10254.9222303669	-1.0140350392587	0.164438805105655	-6.16664076710579	6.97559835153269e-10	3.32822666445677e-09
	phtE	SPV_0890|1058830-1061949	44625.3085336205	-1.80454395610461	0.146272480309442	-12.3368657746629	5.73449985805811e-35	1.07338074266216e-33
	mscL	SPV_0896|1053470-1053847	26054.2212229403	-1.9751815479928	0.195967992943982	-10.0791028081683	6.83473369411787e-24	7.02726140381133e-23
	queT	SPV_0898|1052325-1052834	9710.79037097177	-1.9125326289271	0.1835537202039	-10.4194708056179	2.02074408951985e-25	2.31697882515627e-24
	tRNA-Thr-1	SPV_0899|1052153-1052225	24.6736908338945	1.59433738567189	1.40215862317657	1.13705921663837	0.255513531515566	0.331698064030284
		SPV_0913|1039904-1040878	80161.6596225453	-1.56093014427328	0.215152997285346	-7.25497745310564	4.01728748586902e-13	2.4236527807309e-12
	ftsW	SPV_0952|999483-1000712	32473.8944437707	-1.23428820078876	0.153677538958398	-8.03167599607966	9.61500182530935e-16	6.79253354755725e-15
	ppc	SPV_0953|996767-999463	83536.2626688314	-1.25373948055193	0.1555559972259	-8.05973091947869	7.64625717627393e-16	5.45449616157652e-15
		SPV_0982|969364-970035	10125.6378319281	-1.10639385488813	0.184247941209629	-6.00491841387431	1.91428138407653e-09	8.73390881484918e-09
		SPV_0987|964591-964890	12739.1937235903	-1.00110423797301	0.172796866072548	-5.79353237548131	6.89211916802797e-09	3.00074373319707e-08
	hlpA	SPV_0997|958146-958421	12801.3494352563	-1.97731368989507	0.161464883358017	-12.2460912166936	1.76289877770721e-34	3.21729026931566e-33
	glgB	SPV_1005|944892-946820	23165.0888017988	1.86411338205407	0.155519992076808	11.9863263697534	4.19082292571493e-33	6.7984460794931e-32
	glgC	SPV_1006|943760-944902	12146.7691342897	2.30933884116925	0.153545230506291	15.0401209699225	4.00816966321052e-51	1.2191516058932e-49
	glgD	SPV_1007|942631-943770	24804.2986763426	2.73411639326699	0.14979467284209	18.252427415421	1.97916438563004e-74	1.39818387242896e-72
	glgA	SPV_1008|941201-942634	18578.8198432031	2.62211157441634	0.163504360551391	16.0369519539033	7.05321344111735e-58	2.57442290600783e-56
	serB	SPV_1009|940497-941142	980.436222186995	1.29332727185921	0.281710476212667	4.590980389678	4.41168791317021e-06	1.42711913291621e-05
	glxK	SPV_1011|939373-940500	1925.94535716348	1.30548515828694	0.229098340547007	5.69836147730226	1.20964360764024e-08	5.19435196221987e-08
	lacC	SPV_1051|1080737-1081666	14148.3736902966	1.70692272627263	0.151294270563794	11.2821372541857	1.60791367263774e-29	2.28657853446536e-28
	lacB	SPV_1052|1081677-1082192	93082.4792070373	1.71577546289111	0.148369934926017	11.5641721063412	6.25920834365034e-31	9.548153416446e-30
	lacA	SPV_1053|1082223-1082648	8305.38650888571	1.92111434013744	0.169833174438786	11.3117731355241	1.14746882488158e-29	1.65326100427017e-28
		SPV_1057|1084129-1084431	119.719464297895	1.86513058277318	0.641119523262732	2.9091776417622	0.00362380886183044	0.00763824967026821
		SPV_1058|1084469-1084944	316.325526276428	1.10342597809355	0.403208454279201	2.73661419145117	0.00620750466461071	0.0124719589133004
	nirC	SPV_1075|1101668-1102465	5263.90651380483	2.59964899801432	0.195972491575297	13.2653770798004	3.67567282745003e-40	7.81526552632579e-39
	fhs	SPV_1087|1117856-1119526	59335.1893723219	-1.70484582722871	0.164835031949401	-10.3427396898982	4.51443406004744e-25	5.04418907729791e-24
	coaB	SPV_1088|1119756-1120445	7328.32658185502	-1.40258218917328	0.178120929347359	-7.87432557371214	3.42585778213264e-15	2.32279521451098e-14
	coaC	SPV_1089|1120457-1121008	4768.07748577236	-1.21355134061985	0.17431912605416	-6.96166489638551	3.36274640009269e-12	1.92785722937251e-11
	glnHP5	SPV_1098|1127647-1129812	61416.0580939454	-1.61412881398948	0.152753316860997	-10.5668986255683	4.24294587954364e-26	5.16225082011143e-25
	glnQ5	SPV_1099|1129812-1130552	38966.6118673978	-1.68520291496754	0.152723734294696	-11.0343223517293	2.61011633055781e-28	3.52849059501333e-27
	tRNA-Arg-1	SPV_1106|1139535-1139606	79.9055705010634	-1.07897971636642	0.750046527934059	-1.43855037811905	0.150277954205384	0.212602532112267
	guaC	SPV_1107|1139670-1140656	82024.4470691249	-1.91758450679751	0.187170461040642	-10.2451235955503	1.24465701944677e-24	1.36289943629421e-23
	licC	SPV_1123|1154827-1155516	21361.2654271017	-2.11384203796146	0.157910785279538	-13.3863056549272	7.27083342210898e-41	1.59231251944187e-39
	licB	SPV_1124|1155528-1156406	70789.5186776137	-1.8393770876501	0.151972291268653	-12.103371425772	1.0136109582489e-33	1.69450992256878e-32
	licA	SPV_1125|1156396-1157265	38952.4279958425	-1.84586486811131	0.154912582992628	-11.9155257271719	9.82445280193159e-33	1.57047822162264e-31
	tarJ	SPV_1126|1157282-1158304	74363.7081472301	-1.9198745394798	0.150592541057347	-12.7488023377513	3.16571354930583e-37	6.1901006008748e-36
	tarI	SPV_1127|1158309-1159016	28263.1861024766	-2.02255112763728	0.157076614411494	-12.8762077997098	6.12729970480421e-38	1.25409218257208e-36
	tacF	SPV_1128|1159352-1160839	7227.95421646731	-1.40736137340408	0.166450499055468	-8.45513459791485	2.78765599198629e-17	2.13460371414335e-16
	licD1	SPV_1129|1160849-1161652	7878.37402174116	-1.8059993266461	0.168720593694961	-10.7040835211335	9.73895499503949e-27	1.24001810692654e-25
	licD2	SPV_1130|1161654-1162463	9815.722798328	-2.39814629566084	0.229015995764346	-10.4715231250856	1.16749174503727e-25	1.39716225225772e-24
	carB	SPV_1131|1162738-1165914	384701.555237225	1.32212511790951	0.147772805876407	8.94701234146761	3.65233439950868e-19	3.05290547134504e-18
	carA	SPV_1132|1166227-1167306	294556.561201883	1.78116403117698	0.158454187152147	11.2408770206036	2.56818161470286e-29	3.5823679848403e-28
	pyrB	SPV_1133|1167356-1168279	233093.604351703	1.92864716177014	0.15796581122199	12.2092695049044	2.77368276461407e-34	4.93850833699579e-33
	pyrR	SPV_1134|1168298-1168819	145554.014369148	2.09105757664254	0.175758971631394	11.8973020679022	1.22235277400204e-32	1.93982070656845e-31
	uraA	SPV_1141|1175219-1176538	99334.2832453117	1.01272471082322	0.182829909908868	5.53916321092108	3.03920307808512e-08	1.2702012864516e-07
	rplS	SPV_1148|1181479-1181826	23340.2034015246	-2.63720357256132	0.183088622595254	-14.4039729786557	4.88525768800085e-47	1.32082893045949e-45
	gdhA	SPV_1158|1187461-1188807	20384.3166988139	-1.29746820550423	0.180742291226928	-7.178553490147	7.04528266684852e-13	4.17004568659413e-12
		SPV_1159|1189303-1189473	6427.8913548918	-1.21600134175189	0.177398385438496	-6.85463590182154	7.14943759334299e-12	3.99420110444417e-11
		SPV_1160|1189486-1190127	15722.1659050509	-1.14684764175227	0.181897917456165	-6.30489704220305	2.88385534752345e-10	1.41606350024134e-09
	nanE-2	SPV_1172|1201484-1202182	4430.17435818578	1.18604675242729	0.172502756312398	6.87552348600961	6.17626300183562e-12	3.49509456693023e-11
		SPV_1174|1203078-1203296	74.7101575123231	1.0453722368744	0.789350950065497	1.32434405353875	0.185388806009505	0.254023432376447
		SPV_1175|1204360-1205679	12459.1916263801	2.05099415279523	0.209793907697248	9.77623313902422	1.42412381522018e-22	1.38001378554522e-21
		SPV_1176|1205682-1206440	6000.20583436258	1.64370829761473	0.174233050846055	9.43396381819112	3.94877732648076e-21	3.57348030784829e-20
		SPV_1177|1206437-1208044	6825.2258577888	1.81721310857669	0.203699463626093	8.92105004219519	4.61887830581679e-19	3.83156950368893e-18
	ptrB	SPV_1178|1208041-1209981	13086.6799632328	1.86456292660786	0.183035970116952	10.1868661412098	2.26962827342824e-24	2.42462727746724e-23
	lanL	SPV_1179|1210014-1212650	16092.3410678593	1.8050650508765	0.160407428205533	11.25300162885	2.23842332169589e-29	3.16267553194452e-28
		SPV_1180|1213141-1213728	218.448549225822	1.00890127641876	0.593351362640352	1.70034374224617	0.089066287124087	0.135832290251915
		SPV_1182|1213977-1214357	423.344244867638	1.08532083095502	0.420325730872784	2.58209467381739	0.00982026412944143	0.0189483510515213
		SPV_1185|1214949-1215122	96.0256043893551	1.27660264733718	0.673413195434629	1.89571967997039	0.0579971215806336	0.0922394308363019
		SPV_1186|1215101-1215280	1018.51367281453	-1.51947232840748	0.255365919217607	-5.95017664480386	2.67853249373998e-09	1.20451461217465e-08
	rplL	SPV_1187|1215310-1215678	49997.8712623305	-1.556656398291	0.161630649422522	-9.63094811443655	5.91808765348151e-22	5.5864706728985e-21
	rplJ	SPV_1188|1215754-1216254	83138.1001582019	-1.61358788954932	0.169757026627028	-9.50527893666822	1.99512589289851e-21	1.84359734407077e-20
		SPV_1189|1216259-1216483	62257.7688746207	-1.74475089357513	0.199508220322195	-8.74525816909924	2.2250629957172e-18	1.79150292669878e-17
		SPV_1217|1249516-1250001	7555.98900445843	-1.74444615661632	0.183837300247526	-9.48907623353652	2.33090654706749e-21	2.13585160589029e-20
	phoU2	SPV_1227|1259575-1260228	39652.4834969011	-1.50497718302468	0.172326679865604	-8.7332802105768	2.47391193711141e-18	1.98456671878168e-17
	pstB2-2	SPV_1228|1260240-1260998	43765.8884808922	-1.56436203678677	0.168255595458422	-9.29753350861569	1.43741363594971e-20	1.27446796061938e-19
	pstB2-1	SPV_1229|1261011-1261814	28424.1019887248	-1.46525976144453	0.165805447708645	-8.83722327398615	9.81269114140503e-19	8.01857970137202e-18
	pstA2	SPV_1230|1261825-1262709	38100.569492956	-1.20211691844236	0.147537721698441	-8.14786147300974	3.70416324974753e-16	2.65101879638794e-15
	pstC2	SPV_1231|1262699-1263616	29734.2713804699	-1.0991407237319	0.160117405719581	-6.86459238327195	6.66813766360374e-12	3.74441576494671e-11
	pstS2	SPV_1232|1263616-1264494	28939.5072168745	-1.16439775619827	0.179952877948319	-6.47057034860353	9.76336844485038e-11	5.0428719090147e-10
	nagB	SPV_1246|1274323-1275030	215762.533026272	1.13246193930785	0.158450743472512	7.14709135779039	8.8635892010024e-13	5.2321456469529e-12
	nagR	SPV_1275|1302298-1302996	345.944293890151	1.43053691618596	0.427904562184632	3.34312144016992	0.000828416377664317	0.00194869158655731
		SPV_1294|1314663-1315109	8162.23728119739	-1.20766967446905	0.201057302852818	-6.00659442523763	1.89460655148831e-09	8.66218861745178e-09
		SPV_1302|1320662-1321906	2002.35390424051	1.09281524035671	0.216720580294088	5.0425079098338	4.59469756521078e-07	1.67706461130194e-06
	glyQ	SPV_1305|1324618-1325535	8691.82440908794	-1.13260094118065	0.174750497674126	-6.48124586914037	9.09682890641554e-11	4.70970574587471e-10
	mucB	SPV_1321|1338163-1338771	411.62298611424	1.08837994637538	0.461719529030468	2.35723177804671	0.0184117509503087	0.0332962300422594
		SPV_1323|1339946-1340200	93.3260870008226	1.16989603471264	0.696823453763618	1.67889876322891	0.0931717756310185	0.140915876127024
	atpC	SPV_1334|1349953-1350372	28493.4919513698	-1.5181540361308	0.146288763357994	-10.3777897993136	3.12936020456286e-25	3.53661882983396e-24
	atpD	SPV_1335|1350383-1351789	89160.048489257	-1.46077503148388	0.16323613714328	-8.94884586861843	3.59218326091076e-19	3.01413078214351e-18
	atpG	SPV_1336|1351875-1352753	94980.0180575922	-1.4389556715874	0.165844412701964	-8.67653994574611	4.0799148457478e-18	3.23732373629989e-17
	atpA	SPV_1337|1352769-1354274	64465.6284761339	-1.57053129427076	0.151337388769133	-10.3776819928262	3.13289521912232e-25	3.53661882983396e-24
	atpH	SPV_1338|1354289-1354825	25727.0419866404	-1.7786388175162	0.156489294687009	-11.3658817433718	6.18368849057345e-30	9.02818519623723e-29
	atpF	SPV_1339|1354825-1355319	24057.2638250468	-1.5990576582552	0.150075092161305	-10.655050316654	1.65155330338625e-26	2.06680099109479e-25
	atpB	SPV_1340|1355333-1356049	48950.4893517898	-1.7007979878048	0.149198648341085	-11.399553593251	4.20268502458302e-30	6.17710080794417e-29
	atpE	SPV_1341|1356084-1356284	9801.98597344193	-1.91485276307196	0.157754692246862	-12.1381667689194	6.62947108575566e-34	1.13426106857851e-32
		SPV_1342|1356359-1357366	2550.62462837675	-1.36034119154406	0.191363117689954	-7.10869057718887	1.17149053670379e-12	6.87818840584796e-12
		SPV_1343|1357811-1358293	3333.71420989079	-1.04910638482582	0.201065925468304	-5.21772340282094	1.81135685832956e-07	7.02101153936589e-07
	aliB	SPV_1357|1371498-1373456	13996.1101226662	1.03141904484041	0.158564392014603	6.50473307238749	7.78314565406947e-11	4.0680403299313e-10
	rpsR	SPV_1368|1382558-1382797	22636.4195322492	-1.566177599792	0.160657808777189	-9.74853081660092	1.87157145238e-22	1.79769363189132e-21
	ssbA	SPV_1369|1382829-1383299	84535.5092502169	-1.67760321381352	0.160365487251248	-10.4611237902154	1.30300961586725e-25	1.54248165337799e-24
	rpsF	SPV_1370|1383311-1383601	13397.8782782322	-1.45533914942778	0.177897769466124	-8.18076108427494	2.82056651222694e-16	2.03862728111452e-15
	asnC	SPV_1371|1383754-1385481	23077.1429110521	-1.10409818037551	0.162378557376314	-6.7995318976554	1.04959624781966e-11	5.80458530991174e-11
		SPV_1374|1386658-1387089	6818.08014634603	-1.69424763217234	0.172607333204343	-9.81561791564551	9.64452809348401e-23	9.38734067765777e-22
		SPV_1375|1387467-1388015	78729.722350443	1.54388061392226	0.17238870275234	8.955810846493	3.37247769751638e-19	2.84066390675418e-18
	mntE	SPV_1384|1404734-1405918	16413.6097380785	-1.12080428627545	0.158626012863505	-7.06570294520282	1.59804944359756e-12	9.23411156062972e-12
	dpr	SPV_1402|1421485-1422021	186005.313662279	-1.47129813678803	0.160211983882521	-9.18344621377942	4.1751108905681e-20	3.6428258367905e-19
		SPV_1408|1427310-1428068	15721.2544264762	1.07174988977494	0.151448291759654	7.07667202662011	1.47657429330749e-12	8.57744748632203e-12
	msmK	SPV_1409|1428569-1429699	19649.9659552608	1.70921834420951	0.160198933265483	10.6693490984549	1.41614914675189e-26	1.78239461573945e-25
	cshA	SPV_1413|1431776-1433350	123734.148016022	-2.80083489799158	0.147315656058351	-19.0124727604118	1.34462216660067e-80	1.13258559417518e-78
	oxlT	SPV_1414|1433549-1434775	52276.0210072141	-2.83965259869356	0.164869983610059	-17.2235875598176	1.76688436348651e-66	8.41190599138145e-65
		SPV_1426|1445183-1445812	8962.64118083439	-1.53430740343083	0.204864460807384	-7.4893780862919	6.92007286976032e-14	4.31765230335473e-13
	phnA	SPV_1427|1445815-1446153	19576.1409400716	-1.73784493794672	0.164585964527378	-10.5588890458375	4.62098278290741e-26	5.59113386440178e-25
	cmk	SPV_1438|1456229-1456843	33700.1356787213	-1.23456301737436	0.159884557865543	-7.7215900888476	1.14887356885018e-14	7.51054661427434e-14
		SPV_1439|1457577-1457846	7799.11525363725	-1.64907294481427	0.177079587556098	-9.31260890977541	1.24730226644104e-20	1.11040323719751e-19
	sirH	SPV_1445|1461859-1462833	3198.03824067401	1.01354386904843	0.217708628478377	4.65550619712393	3.23185685053029e-06	1.0723888640396e-05
	psaD	SPV_1464|1479726-1480217	32269.1357311929	1.34879093839689	0.162985152064022	8.27554486599539	1.27869537918265e-16	9.3656952522074e-16
		SPV_1465|1480313-1483021	39592.7464344236	1.38016557310159	0.144202393507058	9.5710309623539	1.0584487279704e-21	9.90599450536399e-21
		SPV_1466|1483023-1483724	5215.61449065201	1.03906526314748	0.172638600192932	6.01873081678303	1.75789915969606e-09	8.07085777722088e-09
		SPV_1467|1483974-1486385	25043.826786682	1.21494311611803	0.152216567136853	7.98167465585868	1.44361124116327e-15	1.00684987839094e-14
	nanK	SPV_1488|1505328-1506212	7336.94324190313	2.57707597525277	0.169766596322391	15.1801121721191	4.78961983442096e-52	1.58928294505786e-50
		SPV_1490|1507330-1507794	6565.61484750749	3.2517904620879	0.194574332392803	16.7123300493883	1.06588020456261e-62	4.8630784333169e-61
		SPV_1491|1508081-1508425	31527.5572075821	3.6708502310589	0.173216162264188	21.1923078255259	1.1244845402837e-99	1.89432395632408e-97
	yjgK	SPV_1492|1508522-1508974	3654.0952576415	3.36859945088187	0.185845554238819	18.1258005588506	1.99419450453386e-73	1.32341998937247e-71
	nanW	SPV_1493|1509247-1510086	10342.1961723845	3.29754591123914	0.19028107640545	17.3298678645938	2.79970998811241e-67	1.3934920168105e-65
	nanV	SPV_1494|1510102-1510998	7842.26058127822	3.17021860065416	0.171323611323156	18.5042713970954	1.90740691722093e-76	1.44042108576339e-74
	nanU	SPV_1495|1511220-1512548	24580.2279168148	3.56155904260636	0.155994274554845	22.8313446296017	2.23961037652591e-115	4.90474672459175e-113
	nanP	SPV_1496|1512673-1514205	37177.6118426661	2.72241113666383	0.147262014351566	18.4868524897702	2.63492185572002e-76	1.92349295467561e-74
	nanE-1	SPV_1497|1514209-1514907	8782.29227006094	1.9643022318613	0.160865560515689	12.2108313648012	2.7209451789099e-34	4.88431962443663e-33
		SPV_1498|1515087-1516190	691.76091797252	1.36973421078897	0.34990564326379	3.91458165124918	9.05610885958156e-05	0.000248221256601798
	nanB	SPV_1499|1516202-1518295	1520.65261750342	1.17451979027221	0.335186722906489	3.50407611640358	0.000458194372433763	0.00112367936800665
		SPV_1500|1518313-1519146	450.970598687353	1.31498058341343	0.49996321003139	2.63015469344409	0.0085346022935841	0.0167480098771946
	ycjO	SPV_1501|1519146-1520030	537.296754667375	1.11374477957	0.390060798715398	2.85531071883649	0.00429947424682305	0.00895042642637119
		SPV_1502|1520109-1521446	620.857213998708	1.64232722208971	0.38233744653561	4.29549142248809	1.74306777191866e-05	5.27983184025154e-05
		SPV_1503|1521465-1521917	123.874664814664	1.65065224304757	0.675811362862312	2.44247482915416	0.014586946783823	0.0270953464432335
	nanA	SPV_1504|1522932-1526039	26703.3372221898	3.96068483490207	0.168660309014384	23.4832063219112	6.05575861192424e-122	1.65776392001426e-119
		SPV_1505|1526282-1526509	272.689594316488	1.47742312145594	0.438560001593173	3.36880498925768	0.000754948219392462	0.00178932532518343
		SPV_1513|1537038-1537267	8348.23187179099	2.05896316243841	0.171200779953487	12.026599195388	2.57552570384005e-33	4.24090322662385e-32
		SPV_1514|1537338-1537988	16434.5281081674	2.23649223715366	0.166310959616558	13.4476539748797	3.17795767957417e-41	7.03002759420953e-40
		SPV_1515|1537992-1538669	23876.6275468565	2.26666257407948	0.158651076196715	14.2870923312805	2.63378594498444e-46	6.94938701146497e-45
		SPV_1516|1538626-1539417	54551.3025490393	2.09836725920498	0.173058191838937	12.1252119700748	7.76590056403485e-34	1.30825555655664e-32
		SPV_1517|1539439-1539831	13769.1194043682	2.58268174435709	0.156598336534773	16.492395778314	4.16117449302442e-61	1.78685728229872e-59
	gntR	SPV_1524|1546859-1547224	52059.7622193295	-3.27935761954435	0.185689609563192	-17.6604260586177	8.45986825835581e-70	4.87555565415769e-68
		SPV_1525|1547229-1547924	59690.9814140176	-3.22731660392266	0.178216900530611	-18.1089256648155	2.70985363669537e-73	1.74546454834202e-71
		SPV_1526|1547860-1548708	109574.11098796	-3.25302174612432	0.180981739510939	-17.9743092033199	3.09697103197031e-72	1.83307204324729e-70
		SPV_1533|1556502-1556699	45.6134670475186	1.59521845146284	0.970811835235079	1.64317985583331	0.100345726443745	0.150004874342527
	priA	SPV_1546|1569077-1571473	29671.7348346345	1.14340324832035	0.151514568019421	7.54649050099119	4.47143676888468e-14	2.8301868566062e-13
		SPV_1566|1585967-1586188	641191.722872424	1.0932772051454	0.156586933135975	6.98191849888285	2.91176042764456e-12	1.67368906470908e-11
	aqpZ	SPV_1569|1587837-1588505	26541.7711619783	-1.89442284687438	0.169540083363284	-11.1738935671931	5.4728123822666e-29	7.53802460198984e-28
	sacA	SPV_1582|1598809-1600128	2348.68421344702	1.66839335518809	0.234912232996604	7.1021986973842	1.22787519191341e-12	7.18996435906513e-12
	susT2	SPV_1583|1600138-1600992	1389.62541823781	1.9125664681714	0.317871551940664	6.01679029310685	1.77909313237873e-09	8.15107522993603e-09
	susT1	SPV_1584|1600985-1601893	1042.80477742107	2.24932615385273	0.304633983940979	7.38370067828193	1.53949337811687e-13	9.4704789271796e-13
	susX	SPV_1585|1601983-1603296	2433.87955450368	1.98311024929469	0.242396825276341	8.18125504339372	2.80902648275991e-16	2.03700927061066e-15
	mga2	SPV_1587|1604777-1606258	3754.88848263272	-1.00417589595015	0.220803467180323	-4.54782666582888	5.42027480454289e-06	1.73543886285803e-05
	cclA	SPV_1593|1609620-1610279	1115.21536184485	1.36467556816228	0.284190698059155	4.80197127309994	1.57111236457561e-06	5.3845635030056e-06
		SPV_1594|1610331-1611482	24019.2578117263	1.86872489848288	0.156014519325243	11.9778909460802	4.63977465636461e-33	7.47140183635183e-32
		SPV_1595|1611497-1612228	17864.176222671	2.16404865297502	0.155414944201926	13.9243279601435	4.50761356296922e-44	1.09685263365584e-42
	trpA	SPV_1596|1612530-1613306	8610.95852418754	1.53383593065479	0.252787853891011	6.06768049589953	1.29770739956987e-09	6.04676426608087e-09
	trpB	SPV_1597|1613299-1614522	11580.1891151321	1.9083532191982	0.166038165386373	11.4934612458373	1.4229406179513e-30	2.13441092692696e-29
	trpF	SPV_1598|1614500-1615129	4560.40183121938	1.78892272796278	0.174633998029898	10.2438399632614	1.26128768537873e-24	1.3742388213828e-23
	trpC	SPV_1599|1615086-1615853	3575.30126785445	1.98287018546306	0.177445929044766	11.1745036707087	5.43533662545371e-29	7.53378937325545e-28
	trpD	SPV_1600|1615850-1616854	4388.18870029646	1.9004822824547	0.201960718519537	9.41015805640867	4.95391401294288e-21	4.44634085587906e-20
	trpG	SPV_1601|1616865-1617431	3403.91854137552	1.72830546377599	0.203616056233437	8.48806079317517	2.10113654404723e-17	1.61455755489945e-16
	trpE	SPV_1602|1617428-1618789	4494.54409492225	1.6710707867886	0.182388430786644	9.16215343035328	5.08718431619602e-20	4.40353108793252e-19
	mgtC	SPV_1606|1621549-1622259	2988.2111348759	1.63580401665399	0.231448588147025	7.06767766332135	1.57547976275584e-12	9.12777957787116e-12
	sfuB	SPV_1607|1622262-1623953	8535.30175265313	2.04497145967711	0.176840808233907	11.5639115207629	6.2782378628686e-31	9.548153416446e-30
		SPV_1608|1623965-1624975	4395.63617099544	1.83968304588311	0.188796240216729	9.74427797805319	1.95161243939901e-22	1.86638918877023e-21
		SPV_1609|1625078-1626145	9618.05816223126	2.27806607248839	0.168073046493187	13.5540238010782	7.50033235498573e-42	1.71101331848112e-40
		SPV_1610|1626170-1626829	1952.50618892916	2.00961939130128	0.245791904502163	8.17610081736277	2.93176714496135e-16	2.11202962087676e-15
	galE-2	SPV_1612|1627039-1628019	1759.9607383011	1.3767671402587	0.265345825316844	5.1885766004222	2.11907592239832e-07	8.12745406313893e-07
	galT-1	SPV_1613|1628032-1629507	3488.14331632985	1.27498043954672	0.194924867619498	6.54088139249396	6.1157320851972e-11	3.20417542262724e-10
	phoU3	SPV_1614|1629520-1630161	929.58493691907	1.38080078537475	0.28481314175006	4.84809365498479	1.24653552109982e-06	4.31948226457059e-06
	pfbA	SPV_1617|1631054-1633213	5922.68285055888	1.10969318509153	0.167155408435213	6.63869147567324	3.16480038855186e-11	1.69046654900697e-10
	xpt	SPV_1628|1643308-1643889	17450.3877174464	-2.52154218158131	0.166194928079849	-15.1721969539878	5.40373692839982e-52	1.76629610047696e-50
	pbuX	SPV_1629|1643889-1645151	33738.1459050261	-2.29710120143533	0.172961115929608	-13.2810267156822	2.98276105874886e-40	6.40416344966666e-39
	paal	SPV_1632|1646605-1647009	1523.5918566758	1.12886815427825	0.273933867891608	4.12095139227155	3.77311033411828e-05	0.000109445187175087
	galT-2	SPV_1633|1647079-1648560	3835.58523049954	1.65130145100176	0.195706039745375	8.43766218533773	3.23747717525932e-17	2.45331315357022e-16
	galK	SPV_1634|1648579-1649757	2437.75652122441	1.64719105642649	0.214810969458331	7.66809563114987	1.74568718218984e-14	1.13108133993957e-13
	galR	SPV_1635|1649921-1650928	1520.80567618408	1.44377626480009	0.226127371393583	6.38479214569361	1.71630428407614e-10	8.6806152012165e-10
	adhB	SPV_1636|1650974-1652011	16809.2888948211	1.84943845470568	0.153350049196468	12.0602403742057	1.7128227802562e-33	2.84172870360688e-32
	nmlR	SPV_1637|1652012-1652365	15277.4178763509	2.05857285768407	0.208629245996034	9.86713462849402	5.77919008946668e-23	5.72688972666608e-22
	czcD	SPV_1638|1652609-1653508	22097.7027191663	3.17506714147955	0.202623879088459	15.6697579562842	2.43504921931764e-55	8.60122224242843e-54
		SPV_1648|1662902-1663603	312.811990957159	1.03867517529233	0.398025373071384	2.60957025748721	0.00906560281533038	0.0176320338948255
	piuB	SPV_1649|1664011-1664985	4229.76618513723	1.97276350545134	0.217400039812572	9.07434748932028	1.14360653597848e-19	9.78319653825337e-19
	piuC	SPV_1650|1664975-1665931	5275.82540874396	1.46634055481345	0.17746713066648	8.26260361175949	1.42528926568492e-16	1.04046116394999e-15
	piuD	SPV_1651|1665928-1666680	3914.85884020207	1.27231462619415	0.174810533697059	7.27824919520602	3.38180230666024e-13	2.0629936076841e-12
	piuA	SPV_1652|1666776-1667741	10842.1822370636	1.31582368109569	0.164464191336705	8.00066975310038	1.23744266492251e-15	8.65814516351533e-15
	gtfA	SPV_1673|1688979-1690421	3986.57570272617	1.77338681232191	0.25619978621275	6.9218902893591	4.45656344505609e-12	2.54826995944461e-11
	msmG	SPV_1675|1690779-1691612	1166.93184953833	1.65910236737484	0.316388797804978	5.24387202987354	1.57241279193378e-07	6.1492571684553e-07
	msmF	SPV_1676|1691626-1692516	1755.92295956023	2.02150218172691	0.274892795820505	7.35378377484611	1.9267332251674e-13	1.18194559190941e-12
	msmE	SPV_1677|1692506-1693765	1864.45243853338	2.01609488377116	0.266275716943609	7.57145603404055	3.69063980587741e-14	2.34956429502079e-13
	agaN	SPV_1678|1693857-1696019	3669.02850073707	1.21437893520952	0.234399506758517	5.18080840699293	2.20926324090861e-07	8.42907055329242e-07
	birA	SPV_1680|1696984-1697919	5258.27672105394	1.06575782849692	0.169175204856613	6.29972831657106	2.98167801149966e-10	1.46082211301661e-09
	tRNA-Ile-1	SPV_1683|1698865-1698938	544.095708433323	-1.37226745578415	0.327228376666275	-4.19360774809473	2.74552573631185e-05	8.11430683201477e-05
	tRNA-Gly-1	SPV_1684|1698974-1699044	443.438982908885	-1.29780846106109	0.342739526549386	-3.78657365296349	0.000152738837244514	0.00040204092976621
	tRNA-Phe-1	SPV_1685|1699064-1699136	361.205200137819	-1.50451460471229	0.392419418031321	-3.83394535433568	0.00012610416766978	0.000337613847428872
	tRNA-fMet-1	SPV_1686|1699140-1699213	609.711528037745	-1.67796255469246	0.330643819883552	-5.0748341683308	3.878340877086e-07	1.42989335367312e-06
	tRNA-Ser-3	SPV_1687|1699227-1699316	1696.86662295168	-1.88177909360624	0.248760440540608	-7.56462357727275	3.88989382108582e-14	2.46923694729795e-13
	tRNA-Ile2-1	SPV_1688|1699327-1699400	1479.6860827516	-1.89777721399765	0.25382617706818	-7.47668044296268	7.62234592782641e-14	4.74231181305109e-13
	tRNA-Met-1	SPV_1689|1699414-1699487	1007.545072764	-1.67662289020997	0.30427342355323	-5.51025084817064	3.58322677485069e-08	1.48341524327467e-07
	tRNA-Pro-1	SPV_1690|1699493-1699566	563.603275410174	-1.41584568673004	0.36295929261887	-3.90083878694563	9.58599733384407e-05	0.000260463202991545
	tRNA-Arg-3	SPV_1691|1699582-1699655	596.417223431299	-1.36972036573359	0.335072851921135	-4.08782853603425	4.35429783107537e-05	0.000125472529605988
	tRNA-Leu-2	SPV_1692|1699665-1699750	594.320285103606	-1.3327890725149	0.337686124173068	-3.9468280663846	7.91933836758082e-05	0.000218430113665013
	tRNA-Gly-2	SPV_1693|1699758-1699829	108.453640498878	-1.06922516710427	0.692711395151212	-1.54353627584092	0.12270071290579	0.178074593282757
	tRNA-Thr-2	SPV_1694|1699852-1699924	306.486144292478	-1.12966606857353	0.465940915323087	-2.42448351587714	0.015330179278273	0.0283796218253744
	tRNA-Leu-3	SPV_1695|1699943-1700024	378.224615171748	-1.68060686476553	0.424190806694873	-3.96191251257932	7.43517865111085e-05	0.000208223033835457
	tRNA-Lys-2	SPV_1696|1700030-1700102	289.503865601475	-1.63057721093295	0.451270804414748	-3.61330091594923	0.000302323499808723	0.000762774728780072
	tRNA-Asp-1	SPV_1697|1700127-1700199	279.635404748527	-1.06849839162414	0.462787168813816	-2.30883322535247	0.0209528375405549	0.0372457095891358
	rrfB	SPV_1699|1700279-1700394	40.1481878570998	2.69105087410902	1.07598268868917	2.50101688660755	0.0123837273444746	0.0233963386953844
		SPV_1707|1708697-1708903	3053.71715423794	-1.56248612994999	0.197758327010802	-7.90098780449655	2.76701728828685e-15	1.90558737778245e-14
		SPV_1708|1709063-1710292	2195.66896191355	1.01289160569795	0.243999971076644	4.15119559739534	3.30742948763989e-05	9.68351681541626e-05
		SPV_1716|1715328-1715519	3691.02444622588	2.97081049708445	0.212378362414332	13.9882917605733	1.83773161652092e-44	4.62601406917336e-43
		SPV_1717|1715680-1716354	50390.5012511221	2.96251356553938	0.150346404516058	19.7045853878265	1.96948773490995e-86	2.05389435212038e-84
		SPV_1718|1716360-1716806	19999.7015022262	2.95426905772697	0.152028728197605	19.4323079114827	4.11440052561721e-84	3.91762484830508e-82
	yeeN	SPV_1725|1720317-1721033	14135.4727172608	-1.1054513403804	0.150739646682235	-7.33351420619112	2.24194704415717e-13	1.37147039852072e-12
	ply	SPV_1726|1721914-1723329	79740.5352044327	-1.23177034780684	0.165349424024465	-7.44949887230687	9.36954413424607e-14	5.81283332974473e-13
		SPV_1727|1723340-1723750	32855.5662402845	-1.20468244504613	0.166497214093187	-7.23545106509637	4.63984418830357e-13	2.78390651298214e-12
	comM	SPV_1744|1737690-1738310	1268.03211207679	1.37078334341899	0.253487533081595	5.40769530854106	6.38409095729986e-08	2.56065186748841e-07
	plcR	SPV_1745|1738693-1739556	12099.2981366032	1.84087173605586	0.186348498358393	9.87865076602557	5.15219228411743e-23	5.12877322828053e-22
	phrA	SPV_1746|1739748-1739918	14093.8256531106	4.01520193793958	0.197001361667231	20.3815948476637	2.43587907987844e-92	3.13798540290223e-90
	pneA1	SPV_1747|1740021-1740245	41157.1793251822	3.90616264883571	0.207263649386649	18.8463469614432	3.14847783601739e-79	2.4625594503136e-77
	pneA2	SPV_1748|1740252-1740440	15246.3432884675	3.69370404675398	0.222434672284724	16.6057926528015	6.32787116989555e-62	2.82817099225944e-60
	lanM	SPV_1749|1740556-1743546	21797.8561071007	3.44076792262299	0.196372149497172	17.5216696025041	9.79094255509818e-69	5.49799081940129e-67
	wrbA	SPV_1750|1743896-1744600	3306.36747991765	2.94585664197061	0.240620926427842	12.2427283682411	1.83750133354283e-34	3.32572555409819e-33
	slgP1	SPV_1751|1744581-1745510	3635.9181367388	2.55061159658375	0.243168121791703	10.4890870472265	9.69607132311019e-26	1.16672506580282e-24
	clyB	SPV_1752|1745507-1747615	4068.01295988137	2.24238892989087	0.279679360078186	8.01771331736455	1.07731884998484e-15	7.58626457063282e-15
	slgP2	SPV_1753|1747639-1749378	4918.03660385911	1.6913500850388	0.219025490016978	7.72216094532055	1.14373845233823e-14	7.49936290605007e-14
	scbC	SPV_1784|1779577-1780218	7911.48875674236	-1.02581463250144	0.160961487072466	-6.37304395702813	1.85312742350627e-10	9.30814004008881e-10
	scbB	SPV_1785|1780220-1782262	12414.7609750305	-1.02119175786261	0.164815588839578	-6.19596583704582	5.79286914961063e-10	2.77601388132325e-09
	rpmH	SPV_1790|1786057-1786191	2605.58147023213	-1.11192116446681	0.188364392671951	-5.9030326735016	3.56879559685741e-09	1.58854925957677e-08
		SPV_1793|1788161-1788613	14111.2562714495	1.93623920367046	0.191599959087739	10.1056347448582	5.21567106840217e-24	5.38788662254753e-23
		SPV_1795|1791061-1791252	3369.93691384804	1.7902943593141	0.201225609306895	8.89695086763866	5.74018966984709e-19	4.74377938753401e-18
		SPV_1796|1790102-1791064	6684.81830338962	1.56137193748281	0.169342209749693	9.22021709643858	2.96499294878578e-20	2.61828006364551e-19
	ccpA	SPV_1797|1791316-1792326	95303.2169839851	1.19657562808634	0.146823427545717	8.14975953148731	3.6464864411559e-16	2.61829682168243e-15
	tRNA-Pro-2	SPV_1804|1797044-1797117	207.694264249964	-1.01265562928402	0.478255662261088	-2.11739391541421	0.0342264301704676	0.0583314257379953
	tRNA-Arg-4	SPV_1805|1797133-1797206	447.004189122681	-1.34493820537639	0.355862012220885	-3.77938121853136	0.000157218569041359	0.000412345708024641
	tRNA-Leu-4	SPV_1806|1797216-1797301	542.922055888515	-1.37199851285788	0.330940146371744	-4.14576027689525	3.38688028720586e-05	9.90289429770473e-05
	tRNA-Gly-3	SPV_1807|1797309-1797380	106.822782850795	-1.06683512037708	0.690845032542379	-1.54424664016331	0.122528593883432	0.177942719233897
	tRNA-Thr-3	SPV_1808|1797403-1797475	304.841287935964	-1.11801862730112	0.470104961828581	-2.37823192282917	0.017395880778421	0.0316683116415145
	tRNA-Leu-5	SPV_1809|1797494-1797575	377.239185384235	-1.68069571555056	0.425404093072943	-3.95082168441284	7.7883337651253e-05	0.00021610460822727
	tRNA-Lys-3	SPV_1810|1797581-1797653	288.346198676481	-1.62958257021531	0.451448169307559	-3.60967810040033	0.000306577219313539	0.000772616927844247
	tRNA-Asp-2	SPV_1811|1797678-1797750	276.426888043628	-1.06687535355554	0.462188233187218	-2.30831353320798	0.0209817042722251	0.0372667740114948
	rrfC	SPV_1813|1797830-1797945	39.9021748434693	2.68091478349696	1.07805843736599	2.48679912941197	0.0128898155646464	0.0242514571190511
	comX2	SPV_1818|1803135-1803614	740.138603687275	1.61911721973041	0.334955192812595	4.83383226913067	1.33929442678301e-06	4.63357787465213e-06
	adhE	SPV_1834|1819686-1822337	275391.137509958	3.11596078976828	0.146943787723303	21.2051209380534	8.56502076545012e-100	1.56311628969465e-97
	ulaG	SPV_1840|1826030-1827121	796.840670868763	1.69025048102846	0.334109392531751	5.05897325489833	4.21519976303757e-07	1.5436935587044e-06
	ulaE	SPV_1843|1829791-1830654	807.26609573222	1.37300299445071	0.349469387071317	3.92882193761514	8.53630157207685e-05	0.000234855533201612
	ulaD	SPV_1844|1830658-1831323	708.716530726003	1.25507868711998	0.329115833582274	3.81348619256335	0.000137020184002196	0.000363285960005822
	ulaB	SPV_1846|1831902-1832183	519.592223878268	1.25008730938583	0.428139285591869	2.91981453572447	0.00350239755016523	0.00740371682901724
	ulaA	SPV_1847|1832206-1833663	1303.62334272914	1.33454678174374	0.356900267912151	3.73927088805726	0.00018455476731303	0.000481160643351828
		SPV_1848|1833794-1834417	2073.03485145103	1.05325890589208	0.210869854642887	4.99482919299108	5.8887863118861e-07	2.12461977315166e-06
	comGG	SPV_1857|1839778-1840191	894.487544418543	2.01760629785919	0.293291954221443	6.87917369985486	6.02007203802923e-12	3.41553309929638e-11
	comGF	SPV_1858|1840169-1840630	410.264702967061	2.27757154266085	0.388568530881833	5.86144106289833	4.58867345283956e-09	2.02197079712649e-08
	comGE	SPV_1859|1840593-1840853	373.964086830933	1.99999225882769	0.404438520425224	4.94510823727895	7.61015689871588e-07	2.73665740692738e-06
	comGD	SPV_1860|1840858-1841340	780.089401002117	1.87691087062185	0.323695255104996	5.79838858006441	6.69551650295906e-09	2.92095241862158e-08
	comGC	SPV_1861|1841255-1841581	878.16159486238	1.79267766444956	0.350860435482733	5.10937536169645	3.23225633037695e-07	1.21002416470522e-06
	comGB	SPV_1862|1841583-1842599	2834.80415764899	2.21132829130419	0.255803605378875	8.64463301066047	5.39785030516285e-18	4.25226336989448e-17
	comGA	SPV_1863|1842547-1843488	2918.5835685468	2.10835875141519	0.270847363182426	7.78430598932997	7.00969194272553e-15	4.65188647108149e-14
	adh	SPV_1865|1844080-1845138	67958.7136864086	1.95624125928857	0.153491017091475	12.7449885756032	3.32439507348331e-37	6.44285416896323e-36
	nagA	SPV_1866|1845301-1846452	96342.5975697565	1.00032491287363	0.175214260781237	5.70915237386172	1.1354020765673e-08	4.88512877737209e-08
	tgt	SPV_1868|1848520-1849662	16379.3157484156	-1.68690696405495	0.152099352957168	-11.0908227501138	1.39003360891979e-28	1.90260850220896e-27
		SPV_1874|1852514-1853656	19783.1067811683	-2.04191283863356	0.200458399527264	-10.186217406948	2.28481928516109e-24	2.4290069099528e-23
	tRNA-Gln-2	SPV_1880|1858824-1858895	644.390681852535	-1.01021106834829	0.329224195788444	-3.06845936984971	0.00215165585090701	0.00474534371952301
	tRNA-Tyr-2	SPV_1883|1859068-1859148	464.956089258204	-1.17479211121164	0.334036195745206	-3.5169605155836	0.000436518710944155	0.00107413031119966
	tRNA-Phe-2	SPV_1884|1859161-1859233	789.160550858359	-1.33895787267053	0.300322201444595	-4.45840456093471	8.25719470718473e-06	2.57963714817897e-05
	tRNA-fMet-2	SPV_1885|1859237-1859310	1331.17723754422	-1.16644286156026	0.25650672027807	-4.5474163807317	5.43084867156587e-06	1.7362859256539e-05
	tRNA-Ser-4	SPV_1886|1859321-1859410	2525.66751875705	-1.24381887161129	0.224034640306049	-5.55190424977196	2.82574368032848e-08	1.18324639769013e-07
	tRNA-Ile-2	SPV_1887|1859494-1859567	2153.74316478988	-1.68098666772766	0.26569083220748	-6.32685235603075	2.50212550833017e-10	1.23694240705261e-09
	tRNA-Gly-4	SPV_1888|1859602-1859672	1087.08276828233	-1.6261635573381	0.294677721125914	-5.51844758105499	3.42007453832226e-08	1.4212453963806e-07
	tRNA-Val-3	SPV_1889|1859678-1859750	284.680863768097	-1.41752183736789	0.453544179157594	-3.12543276379551	0.00177543651860372	0.00395947655370892
	rrfD	SPV_1890|1859755-1859870	50.6167579808239	1.16340014728577	0.942608397308486	1.23423486424238	0.217115399466093	0.287996804864169
		SPV_1898|1868456-1868635	476.910340173947	2.31711659970484	0.339776010100749	6.81954149446211	9.13315317300001e-12	5.07654960631219e-11
	yvdE	SPV_1899|1868639-1869328	3180.28520625907	2.90999971864686	0.197566303357979	14.7292309932737	4.18440261372693e-49	1.17485150308487e-47
	hexA	SPV_1903|1873861-1876395	28179.4854406287	1.00579027540617	0.145626469494001	6.90664464297545	4.96250932450978e-12	2.82282997939647e-11
	pstS1	SPV_1910|1882365-1883240	1189.75799684551	1.79392007033467	0.293824339401573	6.10541684187333	1.02532728729136e-09	4.81859819563964e-09
	phoU1	SPV_1914|1885798-1886448	587.577295795807	1.09389203704773	0.305056650744548	3.5858652298774	0.000335962439699325	0.000842792374503463
		SPV_1930|1901825-1902031	315.402941626479	1.07041028045206	0.453658170482406	2.35950843630528	0.0182991647872795	0.0331199759373076
	malX	SPV_1934|1908076-1909347	158386.865173554	2.91259813331096	0.140798785882796	20.686244665032	4.60729518384114e-95	6.72665096840806e-93
	malC	SPV_1935|1909443-1910750	35411.7946110931	2.82225935109655	0.156508398443855	18.0326383705792	1.08012493699929e-72	6.57076003341238e-71
	malD	SPV_1936|1910752-1911594	24990.0807639179	2.65103021991216	0.153194388300261	17.3050086842354	4.31216129964259e-67	2.09858516582606e-65
	malA	SPV_1937|1911847-1912647	6242.93382866621	1.71888669507809	0.161921372262766	10.6155640299829	2.52266243464445e-26	3.12126030049228e-25
	malR	SPV_1938|1912657-1913643	7643.95393753367	1.48172604013252	0.161308951443796	9.18564051697271	4.09085374669291e-20	3.58358788210299e-19
		SPV_1951|1921027-1922274	586.47701738716	1.11896870611425	0.369811203237989	3.025783687235	0.00247989647201541	0.00538253049922076
		SPV_1953|1923290-1923424	159.406839923267	1.56868106254421	0.565933672231665	2.77184613588794	0.0055739376454257	0.0113131820606879
	ilvD	SPV_1956|1923989-1925692	35636.9984190814	1.01707678944126	0.156912273305007	6.48181794845493	9.06239507158191e-11	4.70299649449393e-10
		SPV_1962|1931583-1932590	7070.81813744564	1.38363299519095	0.183387355887038	7.5448658305714	4.52753372692457e-14	2.85743483053741e-13
	rpmF	SPV_1963|1932945-1933127	18990.2113616567	-1.13422291457212	0.148346488960686	-7.64576851476885	2.07701032563162e-14	1.34178543160273e-13
	cbpN	SPV_1965|1933772-1935814	5024.26424288475	1.15686532456938	0.205546925853476	5.62822975710201	1.82068471424332e-08	7.72732465928852e-08
		SPV_1969|1937859-1939739	12769.9298980407	1.70232183419006	0.163716596007217	10.3979796532968	2.53245594933064e-25	2.88858256720527e-24
		SPV_1970|1939733-1940614	4565.57429045727	1.6670693738585	0.191130367049883	8.72215859567421	2.72947654000817e-18	2.18158891336419e-17
		SPV_1971|1940686-1943331	15409.1466027561	1.90898483928954	0.163448124693895	11.6794539115373	1.62335069890176e-31	2.53938430756776e-30
		SPV_1972|1943422-1944702	5141.23856664481	1.51085077405251	0.178732599579997	8.45313489314679	2.83583721475558e-17	2.16393153321071e-16
		SPV_1973|1944873-1946957	7881.71530871478	1.26048084490659	0.175264810244461	7.19186494509911	6.3912235105308e-13	3.81383637276906e-12
		SPV_1974|1946997-1948748	5692.14474019108	1.73628600037453	0.165972424073646	10.4612920493593	1.30069752890193e-25	1.54248165337799e-24
	arcA	SPV_1975|1949437-1950670	58206.965260109	1.32321392626663	0.145779387951847	9.07682454191472	1.11788612608395e-19	9.60066908283859e-19
	arcB	SPV_1976|1950728-1951744	44755.7764862571	1.36138234240458	0.157900727403699	8.62176105702147	6.59321721500611e-18	5.15683775030835e-17
	arcC	SPV_1977|1951909-1952856	17275.7701240684	1.89947133764082	0.156578073367789	12.1311451647455	7.223219817801e-34	1.22626755046389e-32
	arcD	SPV_1978|1953065-1954576	17865.9313449681	2.26190781754771	0.16923480037875	13.3655005500377	9.61857848622738e-41	2.08561256285524e-39
		SPV_1979|1954598-1955929	14720.8136841493	2.27277699065706	0.162733956674624	13.966212320403	2.5060449453186e-44	6.16656003398622e-43
		SPV_1980|1955967-1956151	96.3693973226035	2.0513667553346	0.720145842807869	2.8485434941015	0.00439198496359264	0.00910837790745064
		SPV_1983|1957068-1957133	56.8878889471754	1.19093696386062	0.900564436430783	1.32243392663902	0.186023697758614	0.254619936307103
	ybbK	SPV_1984|1957263-1958162	29402.7813037639	1.17237873776025	0.1832064427231	6.39922221257357	1.5617042310968e-10	7.95379596767904e-10
	adh2	SPV_1985|1958292-1959443	1697.5895071831	2.18918227332159	0.256503030041279	8.53472285676032	1.40491785800498e-17	1.0910532301528e-16
	fucI	SPV_1986|1959589-1961355	2457.41794626529	1.62635571969227	0.255945439038361	6.35430631545073	2.0936926096948e-10	1.03972490141307e-09
	fucL	SPV_1987|1961412-1964528	4340.73637747771	1.82798454560455	0.287622325285734	6.3555029804747	2.0774572116001e-10	1.03400711213732e-09
	fucY	SPV_1988|1964538-1966832	4562.82685442818	2.33258043347187	0.246822097147092	9.45045221004577	3.37370000110971e-21	3.06572738690053e-20
		SPV_1989|1966891-1967691	3347.28325480742	2.89866538154893	0.233600227736463	12.4086582005351	2.34550542395659e-35	4.42815248143529e-34
		SPV_1990|1967688-1968461	2032.15642527671	2.13326805004156	0.23816074166673	8.95726153316548	3.32841563673372e-19	2.81437461175554e-18
		SPV_1991|1968486-1968956	1661.5212859701	2.73057141434341	0.222775802181768	12.2570377374984	1.54028201907546e-34	2.834636656954e-33
		SPV_1992|1968947-1969393	1456.53827131071	2.69564875879262	0.245685057664514	10.9719686838813	5.21249284067909e-28	7.00328792704736e-27
	fucU	SPV_1993|1969371-1969811	1064.47149237181	2.4329969208303	0.273956839375459	8.88094973783758	6.6291904525409e-19	5.45786732746788e-18
	fucA	SPV_1994|1969823-1970476	2945.2486784791	1.78816500593183	0.225761962404255	7.92057699573809	2.36410926872686e-15	1.63841749952906e-14
	fucK	SPV_1995|1970576-1972024	4156.81434783277	1.60708445972368	0.1953954088958	8.22478106730082	1.95547714903204e-16	1.42275579946185e-15
	fucR	SPV_1996|1972155-1972928	2036.7411377834	1.18350330362123	0.21527967188715	5.49751536337169	3.85179766385631e-08	1.59159186487648e-07
	adcA	SPV_1997|1974057-1975562	12367.6615661991	-1.14040240497156	0.151541092922747	-7.52536742989519	5.25722716178371e-14	3.30842743801906e-13
	adcC	SPV_1999|1976371-1977075	3102.19828034451	-1.04509010053176	0.186718320626565	-5.59714813749817	2.17906506582342e-08	9.19489883266532e-08
	adcR	SPV_2000|1977075-1977515	3239.62374897059	-1.24031835010842	0.18936023942768	-6.55004637645762	5.75192180957549e-11	3.02079346833821e-10
		SPV_2009|1986463-1987050	7161.22673537608	1.78835598999658	0.17153508686581	10.4255987662488	1.89462196300076e-25	2.19535560792152e-24
		SPV_2010|1987137-1987340	1398.95862825871	3.32809440004567	0.330358633268379	10.0741862475922	7.18531017376261e-24	7.35319125258884e-23
	glpF	SPV_2011|1987531-1988235	7566.64615823922	2.86446085825104	0.270700035443421	10.5816789183603	3.62405266505174e-26	4.43389683601302e-25
	glpO	SPV_2012|1988305-1990131	22305.5034662708	2.45247941482995	0.718285021128161	3.41435411109925	0.000639334223688894	0.00153861752733921
	glpK	SPV_2013|1990173-1991681	27490.1803851189	1.06486504367459	0.159733955714604	6.66649141011179	2.61991014988787e-11	1.40627530104276e-10
		SPV_2014|1991840-1993267	73880.725179114	1.11536452090809	0.154267862385628	7.23005105314794	4.8281249807175e-13	2.88896002944572e-12
	hpf	SPV_2033|2012626-2013174	188902.805398101	1.75853387601075	0.144367011093146	12.1809952474263	3.92463195018059e-34	6.82138410388532e-33
	cysK	SPV_2037|2016187-2017107	5581.82194175703	2.12507337887761	0.184906435441258	11.4926956101142	1.43561128934295e-30	2.13876783922521e-29
		SPV_2039|2017699-2017967	701.859954107344	1.89631583171168	0.295765071863388	6.41156110748459	1.44037002212154e-10	7.3701176365565e-10
		SPV_2040|2018158-2018445	1691.46848149331	1.58897929033276	0.269419171197094	5.89779592622361	3.68389190321926e-09	1.63645502394527e-08
	rpsB	SPV_2042|2019797-2020576	71980.0281772323	-1.43104699215206	0.15134887742185	-9.45528646481696	3.22138674954674e-21	2.9395154089614e-20
	mreD	SPV_2044|2022072-2022566	3280.05009274333	-1.10419192524963	0.185073669772681	-5.96622915947939	2.42799227112007e-09	1.09409528266522e-08
	mreC	SPV_2045|2022566-2023384	9979.97847739019	-1.23794549510161	0.156845187369131	-7.89278597492533	2.95514160406575e-15	2.01612464576448e-14
	guaB	SPV_2055|2031505-2032983	58536.6864620193	1.10692689016783	0.143110516589561	7.7347697188634	1.03590438409376e-14	6.8332247023052e-14
	tRNA-Asn-2	SPV_2061|2040997-2041070	219.586331594611	-1.07429334956128	0.454908667231005	-2.3615583235651	0.0181983091052327	0.0329919676659435
	tRNA-Glu-5	SPV_2062|2041076-2041147	224.017793903324	-1.07140595048374	0.454853454099435	-2.35549700860253	0.0184979459734211	0.0334245063381124
		SPV_2088|74667-74756	25.2572924699174	2.22602708973916	1.30243301901383	1.70912980340797	0.0874269080565592	0.13379799346182
		SPV_2089|74795-75091	165.073107262133	1.30841258567411	0.536557518035392	2.43853182873081	0.0147470599493631	0.0273695434653434
		SPV_2090|75081-75242	87.0006733723609	1.55574050854398	0.748467575634328	2.07856767505992	0.0376571046459252	0.063388977075001
	cibC	SPV_2109|137633-137830	162.03098399095	1.96123407196752	0.593167230817674	3.30637629672156	0.000945110712114321	0.00220425182058612
	rpmJ	SPV_2122|208524-208640	28782.4808320653	-2.39446761870628	0.206174623496761	-11.6137843644172	3.50741339859607e-31	5.44768464037262e-30
	pitC	SPV_2127|216457-217578	941.517859279901	1.03337346197943	0.348610493365885	2.96426378908466	0.00303408076653919	0.00648257256460569
		SPV_2144|331816-332214	5898.67151432511	-1.45555531655832	0.185089944372334	-7.86404318988969	3.71929218680934e-15	2.50623073511152e-14
		SPV_2146|332151-332666	9182.04459496823	-1.69272273914335	0.176753064607462	-9.57676599782073	1.00131196627751e-21	9.41147298775856e-21
		SPV_2146|332737-332895	626.760885571147	-1.30053193293599	0.305395562058224	-4.25851614925577	2.05788355277392e-05	6.19912652073574e-05
		SPV_2166|424931-425020	221.91615329174	1.02042769160438	0.459254183637375	2.22192356207277	0.0262884717650844	0.0458739069048086
		SPV_2168|457940-458059	742.828973223824	-1.73338309189277	0.287700807280813	-6.02495039299935	1.69161499958559e-09	7.78285052330346e-09
		SPV_2171|471870-472226	20256.4760741663	1.93992137241362	0.19851044854211	9.77238924530516	1.47921805092605e-22	1.4270870182943e-21
	pncW	SPV_2176|483913-484146	12789.3307477509	2.96268317779299	0.163026581230339	18.1730068522202	8.44414922403113e-74	5.77896462519631e-72
		SPV_2192|558212-558364	3077.36457591326	1.23983553453595	0.187532703611434	6.6113030456004	3.80951717453235e-11	2.02496179908394e-10
		SPV_2192|558380-558499	559.23091108626	1.1947106163046	0.306200689208056	3.90172412542424	9.55099723690527e-05	0.000259834583215187
		SPV_2213|645327-645416	901.684241656203	-1.61394454296836	0.260091657404973	-6.20529146944294	5.45956207756845e-10	2.62202652409537e-09
		SPV_2214|659783-660694	1786.17867996706	1.88709857550615	0.254116633548603	7.42611197525256	1.11836331541135e-13	6.89919904436863e-13
		SPV_2218|694083-694300	47.3644810836376	1.55634320240595	0.976250263042301	1.59420515550582	0.110890092185952	0.163534883425747
		SPV_2221|728197-729249	5465.84662323855	1.34678649882807	0.18524391476728	7.2703413794727	3.58580144317789e-13	2.18136254459988e-12
		SPV_2227|742318-743049	38919.0299009965	1.46719622698822	0.154325625263678	9.50714584490683	1.95965348034045e-21	1.8184920008244e-20
		SPV_2227|743095-743298	13126.0105731192	1.47076669922903	0.17750034673747	8.2859933868431	1.17127292363316e-16	8.60767685488798e-16
		SPV_2245|820989-821180	319.160438719375	1.28247548937544	0.446819519299489	2.87023156773918	0.00410171292608351	0.00857132758408672
	rpmG1	SPV_2259|875398-875547	1021.88234309777	-1.02225433925972	0.256954442866796	-3.97834856581814	6.93955874938402e-05	0.000195593740812754
	phtD	SPV_2265|900358-902850	32778.0013518245	-1.24596116303579	0.157976741741354	-7.88699114377059	3.09559368094961e-15	2.10538824884461e-14
		SPV_2283|1017027-1017542	153.858050500505	1.75061106926598	0.612555591254701	2.85788113643726	0.00426480114832506	0.00888669316349369
	phtB	SPV_2297|1062159-1064762	15831.1241534848	-1.13119852863002	0.159030411109921	-7.11309566978443	1.13468565060799e-12	6.68000423341798e-12
	lacD	SPV_2301|1079756-1080735	18423.0181537403	1.75899461432556	0.172509228098264	10.1965247524243	2.05494312307608e-24	2.21690908351558e-23
		SPV_2310|1100261-1101520	1530.59453617992	1.11548668310559	0.241152832388758	4.62564205469224	3.73439751300424e-06	1.21882720618171e-05
		SPV_2325|1204090-1204227	405.881265509866	1.33846947349936	0.361690239131554	3.70059605897336	0.000215093636789358	0.000554182428904347
		SPV_2337|1299118-1299486	186.21466012155	1.22682852838014	0.58822262591045	2.08565341477856	0.0370100291221686	0.0623956611066585
		SPV_2339|1325729-1326489	6297.00034409102	-1.08943166325896	0.171408235918095	-6.35577198157227	2.07382458494965e-10	1.03400711213732e-09
		SPV_2341|1332056-1332609	292.890446176066	1.27633453337903	0.425215615970549	3.0016172629639	0.00268549585974138	0.00577724551358902
		SPV_2349|1340558-1341004	117.293970338878	1.93040884419694	0.640413721829605	3.01431524402995	0.002575600294092	0.00556817832582575
		SPV_2349|1341077-1341402	92.1135162872111	1.50171867824022	0.705445424289433	2.12875245417155	0.0332747465182055	0.0567978915626422
		SPV_2365|1459486-1459626	1065.81485786649	-1.50309235364493	0.245574523181036	-6.12071779342054	9.31547603390807e-10	4.3872887127438e-09
		SPV_2365|1459633-1459809	1543.54345680474	-1.05730887504412	0.23581084682518	-4.48371603460617	7.33542650651824e-06	2.31145094234172e-05
		SPV_2375|1506230-1507147	6518.10675936484	2.55731852440223	0.186914699649739	13.6817410786546	1.30529396495799e-42	3.0737567561914e-41
		SPV_2382|1541721-1542065	2270.5850455063	1.02798582953279	0.197392806430154	5.20781809694031	1.91074098502283e-07	7.38011068289242e-07
		SPV_2384|1551266-1551523	567.233204883924	1.17191201119653	0.308764152986001	3.79549244905273	0.000147350680129449	0.000388792758413848
		SPV_2394|1619162-1619368	1336.69096159796	1.53858385544259	0.243856192684558	6.30939013073513	2.80137150537079e-10	1.37865249365439e-09
		SPV_2395|1621085-1621453	113.873996640373	1.35141242604781	0.675480411393971	2.00066856603426	0.0454281190933139	0.0744996183249806
		SPV_2396|1630219-1630620	606.288885146573	1.40310594459346	0.297600532751921	4.71472927692334	2.42032332513305e-06	8.14210150851209e-06
		SPV_2396|1630774-1631070	632.283637885796	1.09235384370663	0.309443508230345	3.53005900803546	0.000415466993383037	0.00102694437416349
		SPV_2418|1729333-1729575	246.83259357564	1.33914901938514	0.450398181323897	2.97325583209251	0.0029465874052316	0.00630178361079805
		SPV_2419|1729526-1729699	112.180489336613	1.14064533623463	0.678859784203453	1.68023701326337	0.0929112105313719	0.140618901909955
		SPV_2427|1839222-1839641	492.235421902159	2.52270447214776	0.396838084190588	6.35701202240506	2.05715898404172e-10	1.03093322083555e-09
		SPV_2438|1932593-1932793	3549.16057294955	1.33752679922049	0.219570684994797	6.09155452264577	1.11819488032774e-09	5.23257860666184e-09
		SPV_2439|1937207-1937569	443.069546229853	1.74071656152295	0.356764197904389	4.87917950216925	1.06528078484789e-06	3.732743870107e-06
		SPV_2455|2017304-2017702	671.373105166997	1.70644028003422	0.294877407445438	5.78694819252969	7.16766727055717e-09	3.11452208780163e-08
			Nb valeurs positives (E)	356
			Nb valeurs négatives (E)	267

## Sheet: by_metabolism
	Supplemented Table S2. Genes differently expressed by a high concentration of choline in sessile Streptococcus pneumoniae D39 cells.
	PATRIC database and JBrowse were used for gene code information. All raw reads were deposited with the Sequence Read Archive (SRA) at the National Center for Biotechnology Institute (accession number PRJNA1285368)
	in red pseudogene
	in bold genes underexpressed (≤ 1-log2 fold-change) by a high concentration of choline
	Highlighted by color, groups of genes in operon
	Metabolism	Gene name	gene codea|Genome position	baseMean	log2FoldChange	lfcSE	stat	pvalue	padj
	Carbohydrate metabolic process
		cellobiose
		celA	SPV_0277|275005-276441	194789.689552976	-5.32468183336421	0.178204502166317	-29.879614536308	3.62158230793287e-196	7.93126525437299e-193
			SPV_0278|276493-276732	4733.94293086638	-4.10441318030639	0.200380345994196	-20.483112552492	3.04561297036929e-93	4.16868275319297e-91
		celB	SPV_0279|276862-277176	13887.0766214926	-4.39794274751605	0.172033728813731	-25.5644214529461	3.79587142579961e-144	2.07823960562529e-141
		celR	SPV_0280|277294-279273	86251.3193422841	-4.23928271347916	0.165749167223456	-25.5764947993008	2.7863215502708e-144	2.03401473169768e-141
		celC	SPV_0281|279283-279597	14361.8382582953	-4.11793946939863	0.179424592160321	-22.9508085810173	1.44633021372578e-116	3.51940352006606e-114
			SPV_0282|279616-280122	9973.24197240461	-4.05311628458677	0.166916086861571	-24.2823586437666	3.01126766222419e-130	1.09911269671183e-127
		celD	SPV_0283|280202-281548	58753.3129390202	-3.62294004568906	0.158794167337673	-22.8153219128316	3.23068141321326e-115	6.43199299539731e-113
		bglG	SPV_0501|508859-509698	2330.22139079824	-3.66850442868241	0.23143506412634	-15.8511176451628	1.38102698348644e-56	4.95811326858246e-55
		bglF	SPV_0502|509716-511554	7567.25659131935	-2.89506271927941	0.174855957754187	-16.5568434525365	1.42896729779327e-61	6.25887676433452e-60
		bglA-2	SPV_0503|511567-512982	10032.1553461798	-3.01517108455465	0.156651901714568	-19.2475868569316	1.4789307655153e-82	1.34952432353271e-80
		lacC	SPV_1051|1080737-1081666	14148.3736902966	1.70692272627263	0.151294270563794	11.2821372541857	1.60791367263774e-29	2.28657853446536e-28
		lacB	SPV_1052|1081677-1082192	93082.4792070373	1.71577546289111	0.148369934926017	11.5641721063412	6.25920834365034e-31	9.548153416446e-30
		lacA	SPV_1053|1082223-1082648	8305.38650888571	1.92111434013744	0.169833174438786	11.3117731355241	1.14746882488158e-29	1.65326100427017e-28
		Galactose
		bgaC	SPV_0065|65845-67632	10287.2280096272	2.94106446443769	0.168362317546906	17.4686622712847	2.48247250061912e-68	1.32600360398924e-66
		gadV	SPV_0066|67629-68105	1238.39067783361	3.10712331732484	0.269614756270879	11.5243073498661	9.95092249263868e-31	1.50293243164681e-29
		gadW	SPV_0067|68133-69038	5052.93074665124	2.92617401477907	0.181490020187495	16.1230574097468	1.75697398037141e-58	6.63409140864378e-57
		gadE	SPV_0068|69025-69840	3762.87655725852	2.98766251527231	0.219168167722765	13.6318268584128	2.59014205963969e-42	6.03447990490523e-41
		gadF	SPV_0069|69847-70251	2239.30977632333	3.24296038232033	0.214320123654798	15.1313853641841	1.00556027946506e-51	3.1915608869978e-50
		agaS	SPV_0070|70550-71716	4024.35946909544	2.85046015029795	0.233810301009682	12.1913368999936	3.45703022567971e-34	6.05671695539085e-33
		galM	SPV_0071|71832-72869	2120.33202592174	2.32098644685123	0.216779152743131	10.7066865862394	9.46904371946737e-27	1.21270209038793e-25
			SPV_0559|577419-577940	7335.16325657591	3.11136536410552	0.172333186850471	18.0543598187224	7.29022439052336e-73	4.56159754721319e-71
			SPV_0560|577978-578283	5509.53959841758	3.70627218027049	0.188259020944828	19.687089424292	2.78223598290659e-86	2.76958945571156e-84
			SPV_0561|578331-579806	31224.8769834939	4.00998037564134	0.166763842268028	24.045862227115	9.22272378077577e-128	2.88539501141413e-125
		bgaA	SPV_0562|580111-586797	158081.842423232	3.96481025622097	0.159323981381509	24.8852069967235	1.07587663264212e-136	4.71233965097247e-134
		mgtC	SPV_1606|1621549-1622259	2988.2111348759	1.63580401665399	0.231448588147025	7.06767766332135	1.57547976275584e-12	9.12777957787116e-12
			SPV_1608|1623965-1624975	4395.63617099544	1.83968304588311	0.188796240216729	9.74427797805319	1.95161243939901e-22	1.86638918877023e-21
		galE-2	SPV_1612|1627039-1628019	1759.9607383011	1.3767671402587	0.265345825316844	5.1885766004222	2.11907592239832e-07	8.12745406313893e-07
		galT-1	SPV_1613|1628032-1629507	3488.14331632985	1.27498043954672	0.194924867619498	6.54088139249396	6.1157320851972e-11	3.20417542262724e-10
		phoU3	SPV_1614|1629520-1630161	929.58493691907	1.38080078537475	0.28481314175006	4.84809365498479	1.24653552109982e-06	4.31948226457059e-06
		pfbA	SPV_1617|1631054-1633213	5922.68285055888	1.10969318509153	0.167155408435213	6.63869147567324	3.16480038855186e-11	1.69046654900697e-10
		paal	SPV_1632|1646605-1647009	1523.5918566758	1.12886815427825	0.273933867891608	4.12095139227155	3.77311033411828e-05	0.000109445187175087
		galT-2	SPV_1633|1647079-1648560	3835.58523049954	1.65130145100176	0.195706039745375	8.43766218533773	3.23747717525932e-17	2.45331315357022e-16
		galK	SPV_1634|1648579-1649757	2437.75652122441	1.64719105642649	0.214810969458331	7.66809563114987	1.74568718218984e-14	1.13108133993957e-13
		galR	SPV_1635|1649921-1650928	1520.80567618408	1.44377626480009	0.226127371393583	6.38479214569361	1.71630428407614e-10	8.6806152012165e-10
		gtfA	SPV_1673|1688979-1690421	3986.57570272617	1.77338681232191	0.25619978621275	6.9218902893591	4.45656344505609e-12	2.54826995944461e-11
		agaN	SPV_1678|1693857-1696019	3669.02850073707	1.21437893520952	0.234399506758517	5.18080840699293	2.20926324090861e-07	8.42907055329242e-07
		birA	SPV_1680|1696984-1697919	5258.27672105394	1.06575782849692	0.169175204856613	6.29972831657106	2.98167801149966e-10	1.46082211301661e-09
			SPV_1969|1937859-1939739	12769.9298980407	1.70232183419006	0.163716596007217	10.3979796532968	2.53245594933064e-25	2.88858256720527e-24
			SPV_1970|1939733-1940614	4565.57429045727	1.6670693738585	0.191130367049883	8.72215859567421	2.72947654000817e-18	2.18158891336419e-17
			SPV_1971|1940686-1943331	15409.1466027561	1.90898483928954	0.163448124693895	11.6794539115373	1.62335069890176e-31	2.53938430756776e-30
			SPV_1972|1943422-1944702	5141.23856664481	1.51085077405251	0.178732599579997	8.45313489314679	2.83583721475558e-17	2.16393153321071e-16
		lacD	SPV_2301|1079756-1080735	18423.0181537403	1.75899461432556	0.172509228098264	10.1965247524243	2.05494312307608e-24	2.21690908351558e-23
		Glycogen
		eng	SPV_0335|335379-340682	6776.53481382546	1.52291365289638	0.178749395041981	8.51982549389168	1.59793906511184e-17	1.2365676864293e-16
		endoD	SPV_0444|449100-454079	17195.0170725655	2.09510091193468	0.158282145978759	13.2364954934073	5.40108414455849e-40	1.13734368044068e-38
			SPV_0619|640564-640710	371.316255430059	1.36128336715187	0.381004967123624	3.57287564366628	0.000353082460408744	0.000882706151021861
		lctO	SPV_0621|642953-644089	239649.689487461	1.78083958755153	0.173256990603807	10.2786016387866	8.79949953282648e-25	9.73277978630807e-24
			SPV_0637|659319-659666	11048.0786373366	1.13601991614615	0.16525778488876	6.87422935573559	6.23258633862093e-12	3.51787734061336e-11
			SPV_0640|661104-661400	507.648828156949	1.16185380022818	0.348341133534123	3.33539076605882	0.000851796112335435	0.00199511602782311
		glgB	SPV_1005|944892-946820	23165.0888017988	1.86411338205407	0.155519992076808	11.9863263697534	4.19082292571493e-33	6.7984460794931e-32
		glgC	SPV_1006|943760-944902	12146.7691342897	2.30933884116925	0.153545230506291	15.0401209699225	4.00816966321052e-51	1.2191516058932e-49
		glgD	SPV_1007|942631-943770	24804.2986763426	2.73411639326699	0.14979467284209	18.252427415421	1.97916438563004e-74	1.39818387242896e-72
		glgA	SPV_1008|941201-942634	18578.8198432031	2.62211157441634	0.163504360551391	16.0369519539033	7.05321344111735e-58	2.57442290600783e-56
			SPV_1058|1084469-1084944	316.325526276428	1.10342597809355	0.403208454279201	2.73661419145117	0.00620750466461071	0.0124719589133004
		nagB	SPV_1246|1274323-1275030	215762.533026272	1.13246193930785	0.158450743472512	7.14709135779039	8.8635892010024e-13	5.2321456469529e-12
		nagR	SPV_1275|1302298-1302996	345.944293890151	1.43053691618596	0.427904562184632	3.34312144016992	0.000828416377664317	0.00194869158655731
			SPV_1467|1483974-1486385	25043.826786682	1.21494311611803	0.152216567136853	7.98167465585868	1.44361124116327e-15	1.00684987839094e-14
			SPV_1648|1662902-1663603	312.811990957159	1.03867517529233	0.398025373071384	2.60957025748721	0.00906560281533038	0.0176320338948255
		adh	SPV_1865|1844080-1845138	67958.7136864086	1.95624125928857	0.153491017091475	12.7449885756032	3.32439507348331e-37	6.44285416896323e-36
		nagA	SPV_1866|1845301-1846452	96342.5975697565	1.00032491287363	0.175214260781237	5.70915237386172	1.1354020765673e-08	4.88512877737209e-08
			SPV_1973|1944873-1946957	7881.71530871478	1.26048084490659	0.175264810244461	7.19186494509911	6.3912235105308e-13	3.81383637276906e-12
			SPV_1974|1946997-1948748	5692.14474019108	1.73628600037453	0.165972424073646	10.4612920493593	1.30069752890193e-25	1.54248165337799e-24
		Fucose/L-arabinose
		adh2	SPV_1985|1958292-1959443	1697.5895071831	2.18918227332159	0.256503030041279	8.53472285676032	1.40491785800498e-17	1.0910532301528e-16
		fucI	SPV_1986|1959589-1961355	2457.41794626529	1.62635571969227	0.255945439038361	6.35430631545073	2.0936926096948e-10	1.03972490141307e-09
		fucL	SPV_1987|1961412-1964528	4340.73637747771	1.82798454560455	0.287622325285734	6.3555029804747	2.0774572116001e-10	1.03400711213732e-09
		fucY	SPV_1988|1964538-1966832	4562.82685442818	2.33258043347187	0.246822097147092	9.45045221004577	3.37370000110971e-21	3.06572738690053e-20
			SPV_1989|1966891-1967691	3347.28325480742	2.89866538154893	0.233600227736463	12.4086582005351	2.34550542395659e-35	4.42815248143529e-34
			SPV_1990|1967688-1968461	2032.15642527671	2.13326805004156	0.23816074166673	8.95726153316548	3.32841563673372e-19	2.81437461175554e-18
			SPV_1991|1968486-1968956	1661.5212859701	2.73057141434341	0.222775802181768	12.2570377374984	1.54028201907546e-34	2.834636656954e-33
			SPV_1992|1968947-1969393	1456.53827131071	2.69564875879262	0.245685057664514	10.9719686838813	5.21249284067909e-28	7.00328792704736e-27
		fucU	SPV_1993|1969371-1969811	1064.47149237181	2.4329969208303	0.273956839375459	8.88094973783758	6.6291904525409e-19	5.45786732746788e-18
		fucA	SPV_1994|1969823-1970476	2945.2486784791	1.78816500593183	0.225761962404255	7.92057699573809	2.36410926872686e-15	1.63841749952906e-14
		fucK	SPV_1995|1970576-1972024	4156.81434783277	1.60708445972368	0.1953954088958	8.22478106730082	1.95547714903204e-16	1.42275579946185e-15
		fucR	SPV_1996|1972155-1972928	2036.7411377834	1.18350330362123	0.21527967188715	5.49751536337169	3.85179766385631e-08	1.59159186487648e-07
		Fructose
		fruR	SPV_0771|782374-783114	7939.34052818039	2.65636378422056	0.181140056275316	14.6646955888274	1.08502676614152e-48	3.00785900993661e-47
		fruB	SPV_0772|783111-784022	17420.4400165352	3.06392196906812	0.16007482092506	19.1405615908983	1.16012908391727e-81	1.01627307751153e-79
		fruA	SPV_0773|784019-785971	38353.5996871515	4.12481236213944	0.151860136091058	27.1619166709171	1.83119425021945e-162	2.0051577039903e-159
		sacA	SPV_1582|1598809-1600128	2348.68421344702	1.66839335518809	0.234912232996604	7.1021986973842	1.22787519191341e-12	7.18996435906513e-12
		susT2	SPV_1583|1600138-1600992	1389.62541823781	1.9125664681714	0.317871551940664	6.01679029310685	1.77909313237873e-09	8.15107522993603e-09
		susT1	SPV_1584|1600985-1601893	1042.80477742107	2.24932615385273	0.304633983940979	7.38370067828193	1.53949337811687e-13	9.4704789271796e-13
		susX	SPV_1585|1601983-1603296	2433.87955450368	1.98311024929469	0.242396825276341	8.18125504339372	2.80902648275991e-16	2.03700927061066e-15
		Ascorbate
		ulaG	SPV_1840|1826030-1827121	796.840670868763	1.69025048102846	0.334109392531751	5.05897325489833	4.21519976303757e-07	1.5436935587044e-06
		ulaE	SPV_1843|1829791-1830654	807.26609573222	1.37300299445071	0.349469387071317	3.92882193761514	8.53630157207685e-05	0.000234855533201612
		ulaD	SPV_1844|1830658-1831323	708.716530726003	1.25507868711998	0.329115833582274	3.81348619256335	0.000137020184002196	0.000363285960005822
		ulaB	SPV_1846|1831902-1832183	519.592223878268	1.25008730938583	0.428139285591869	2.91981453572447	0.00350239755016523	0.00740371682901724
		ulaA	SPV_1847|1832206-1833663	1303.62334272914	1.33454678174374	0.356900267912151	3.73927088805726	0.00018455476731303	0.000481160643351828
			SPV_1848|1833794-1834417	2073.03485145103	1.05325890589208	0.210869854642887	4.99482919299108	5.8887863118861e-07	2.12461977315166e-06
			SPV_1962|1931583-1932590	7070.81813744564	1.38363299519095	0.183387355887038	7.5448658305714	4.52753372692457e-14	2.85743483053741e-13
			SPV_2438|1932593-1932793	3549.16057294955	1.33752679922049	0.219570684994797	6.09155452264577	1.11819488032774e-09	5.23257860666184e-09
		Maltodextrin
		malX	SPV_1934|1908076-1909347	158386.865173554	2.91259813331096	0.140798785882796	20.686244665032	4.60729518384114e-95	6.72665096840806e-93
		malC	SPV_1935|1909443-1910750	35411.7946110931	2.82225935109655	0.156508398443855	18.0326383705792	1.08012493699929e-72	6.57076003341238e-71
		malD	SPV_1936|1910752-1911594	24990.0807639179	2.65103021991216	0.153194388300261	17.3050086842354	4.31216129964259e-67	2.09858516582606e-65
		malA	SPV_1937|1911847-1912647	6242.93382866621	1.71888669507809	0.161921372262766	10.6155640299829	2.52266243464445e-26	3.12126030049228e-25
		malR	SPV_1938|1912657-1913643	7643.95393753367	1.48172604013252	0.161308951443796	9.18564051697271	4.09085374669291e-20	3.58358788210299e-19
		Sialic acid
		nanE-2	SPV_1172|1201484-1202182	4430.17435818578	1.18604675242729	0.172502756312398	6.87552348600961	6.17626300183562e-12	3.49509456693023e-11
		nanK	SPV_1488|1505328-1506212	7336.94324190313	2.57707597525277	0.169766596322391	15.1801121721191	4.78961983442096e-52	1.58928294505786e-50
			SPV_1490|1507330-1507794	6565.61484750749	3.2517904620879	0.194574332392803	16.7123300493883	1.06588020456261e-62	4.8630784333169e-61
			SPV_1491|1508081-1508425	31527.5572075821	3.6708502310589	0.173216162264188	21.1923078255259	1.1244845402837e-99	1.89432395632408e-97
		yjgK	SPV_1492|1508522-1508974	3654.0952576415	3.36859945088187	0.185845554238819	18.1258005588506	1.99419450453386e-73	1.32341998937247e-71
		satC	SPV_1493|1509247-1510086	10342.1961723845	3.29754591123914	0.19028107640545	17.3298678645938	2.79970998811241e-67	1.3934920168105e-65
		satB	SPV_1494|1510102-1510998	7842.26058127822	3.17021860065416	0.171323611323156	18.5042713970954	1.90740691722093e-76	1.44042108576339e-74
		satA	SPV_1495|1511220-1512548	24580.2279168148	3.56155904260636	0.155994274554845	22.8313446296017	2.23961037652591e-115	4.90474672459175e-113
		nanP	SPV_1496|1512673-1514205	37177.6118426661	2.72241113666383	0.147262014351566	18.4868524897702	2.63492185572002e-76	1.92349295467561e-74
		nanE-1	SPV_1497|1514209-1514907	8782.29227006094	1.9643022318613	0.160865560515689	12.2108313648012	2.7209451789099e-34	4.88431962443663e-33
			SPV_1498|1515087-1516190	691.76091797252	1.36973421078897	0.34990564326379	3.91458165124918	9.05610885958156e-05	0.000248221256601798
		nanB	SPV_1499|1516202-1518295	1520.65261750342	1.17451979027221	0.335186722906489	3.50407611640358	0.000458194372433763	0.00112367936800665
			SPV_1500|1518313-1519146	450.970598687353	1.31498058341343	0.49996321003139	2.63015469344409	0.0085346022935841	0.0167480098771946
		ycjO	SPV_1501|1519146-1520030	537.296754667375	1.11374477957	0.390060798715398	2.85531071883649	0.00429947424682305	0.00895042642637119
			SPV_1502|1520109-1521446	620.857213998708	1.64232722208971	0.38233744653561	4.29549142248809	1.74306777191866e-05	5.27983184025154e-05
			SPV_1503|1521465-1521917	123.874664814664	1.65065224304757	0.675811362862312	2.44247482915416	0.014586946783823	0.0270953464432335
		nanA	SPV_1504|1522932-1526039	26703.3372221898	3.96068483490207	0.168660309014384	23.4832063219112	6.05575861192424e-122	1.65776392001426e-119
			SPV_1505|1526282-1526509	272.689594316488	1.47742312145594	0.438560001593173	3.36880498925768	0.000754948219392462	0.00178932532518343
			SPV_2439|1937207-1937569	443.069546229853	1.74071656152295	0.356764197904389	4.87917950216925	1.06528078484789e-06	3.732743870107e-06
		Other metabolism
		bglA	SPV_0247|239184-240563	6281.8187733658	1.16976882581519	0.178082174317359	6.56870251219278	5.07555700725517e-11	2.67198794372327e-10
		spuA	SPV_0250|243831-247601	13863.6945161568	1.18821282556163	0.151581862941342	7.83875328159441	4.5504161002692e-15	3.02900038285397e-14
		rpiA	SPV_0723|738565-739248	17576.9466538776	1.39750857480342	0.164589828510468	8.49085625430695	2.05120153035976e-17	1.58173639136897e-16
		deoB	SPV_0724|739262-740473	34710.5333608119	1.76623837753955	0.144812465209541	12.1967288864521	3.23562923813288e-34	5.71453873508952e-33
			SPV_0725|740475-741017	29309.6879216571	1.46986742427294	0.14443695381175	10.1765329819173	2.52394048327074e-24	2.67025587360527e-23
			SPV_0726|741033-741842	27240.5209842902	1.45373222415941	0.154144355309432	9.43097930015773	4.06277826298948e-21	3.66151621232385e-20
	Metal
		Iron
		pitB	SPV_0225|215353-216444	639.211973058478	1.16960404173812	0.41762460280584	2.80061096467989	0.00510059680711155	0.0104470247532461
		sufE2	SPV_0765|776391-776831	107092.794922731	-1.06712064102143	0.166919488083999	-6.39302608263705	1.62634506128068e-10	8.26379509096218e-10
		dpr	SPV_1402|1421485-1422021	186005.313662279	-1.47129813678803	0.160211983882521	-9.18344621377942	4.1751108905681e-20	3.6428258367905e-19
			SPV_1609|1625078-1626145	9618.05816223126	2.27806607248839	0.168073046493187	13.5540238010782	7.50033235498573e-42	1.71101331848112e-40
			SPV_1649|1664011-1664985	4229.76618513723	1.97276350545134	0.217400039812572	9.07434748932028	1.14360653597848e-19	9.78319653825337e-19
		piuC	SPV_1650|1664975-1665931	5275.82540874396	1.46634055481345	0.17746713066648	8.26260361175949	1.42528926568492e-16	1.04046116394999e-15
		piuD	SPV_1651|1665928-1666680	3914.85884020207	1.27231462619415	0.174810533697059	7.27824919520602	3.38180230666024e-13	2.0629936076841e-12
		piuA	SPV_1652|1666776-1667741	10842.1822370636	1.31582368109569	0.164464191336705	8.00066975310038	1.23744266492251e-15	8.65814516351533e-15
		pitC	SPV_2127|216457-217578	941.517859279901	1.03337346197943	0.348610493365885	2.96426378908466	0.00303408076653919	0.00648257256460569
		Zinc uptake and enzymes
		adhA	SPV_0265|263864-264883	73672.3609641954	3.35566937567259	0.160521253480102	20.9048291296115	4.83928356127854e-97	7.57002214228572e-95
			SPV_0266|265222-266034	8245.31380578827	-1.5796979626413	0.200986915564169	-7.8597054848426	3.85037693991377e-15	2.58660291362305e-14
		phtE	SPV_0890|1058830-1061949	44625.3085336205	-1.80454395610461	0.146272480309442	-12.3368657746629	5.73449985805811e-35	1.07338074266216e-33
		adhB	SPV_1636|1650974-1652011	16809.2888948211	1.84943845470568	0.153350049196468	12.0602403742057	1.7128227802562e-33	2.84172870360688e-32
		adcA	SPV_1997|1974057-1975562	12367.6615661991	-1.14040240497156	0.151541092922747	-7.52536742989519	5.25722716178371e-14	3.30842743801906e-13
		adcC	SPV_1999|1976371-1977075	3102.19828034451	-1.04509010053176	0.186718320626565	-5.59714813749817	2.17906506582342e-08	9.19489883266532e-08
		adcR	SPV_2000|1977075-1977515	3239.62374897059	-1.24031835010842	0.18936023942768	-6.55004637645762	5.75192180957549e-11	3.02079346833821e-10
		phtD	SPV_2265|900358-902850	32778.0013518245	-1.24596116303579	0.157976741741354	-7.88699114377059	3.09559368094961e-15	2.10538824884461e-14
		phtB	SPV_2297|1062159-1064762	15831.1241534848	-1.13119852863002	0.159030411109921	-7.11309566978443	1.13468565060799e-12	6.68000423341798e-12
		Copper
			SPV_0161|165705-166967	9767.51544351499	1.99748323736761	0.206140118308944	9.68992961561205	3.32757906953162e-22	3.15471781916634e-21
		copY	SPV_0633|654196-654591	4173.1984386862	2.38870778942671	0.235091764157978	10.1607463706025	2.96795610318313e-24	3.10996357223496e-23
		cupA	SPV_0634|654602-654973	10096.4820356829	2.50941315388791	0.185866383815387	13.5011673567632	1.53917809747329e-41	3.4750515808933e-40
		ctpA	SPV_0635|654983-657226	22587.8978935169	2.16873143544029	0.185298749684449	11.7039723103015	1.21623838269578e-31	1.91623169647752e-30
	Bacteriocins
		scaA	SPV_0106|105698-105946	10829.6476223467	1.91284703588594	0.169492191793413	11.2857531408729	1.54314172139115e-29	2.20881069924616e-28
		cibB	SPV_0132|137824-137976	197.227693100709	1.95162207807532	0.533642821986983	3.65716917320951	0.000255016079655993	0.000651674695970391
		cibA	SPV_0133|137978-138163	320.6312088599	1.84992162771652	0.439338462836337	4.21069809315934	2.54582779455148e-05	7.5752212908529e-05
		blpT	SPV_0466|476801-477130	15324.7418264069	3.58960782223605	0.205089403641573	17.502648886285	1.36758391956487e-68	7.48752195961767e-67
		blpA	SPV_0472|481466-483623	30998.6412266133	1.35336661788338	0.172046103726345	7.86630204678177	3.6527798990716e-15	2.46900863548358e-14
		blpY	SPV_0473|484178-484867	118313.746299477	2.97202369240857	0.150393769855969	19.7616144289412	6.37333855422752e-87	6.97880571687913e-85
		blpZ	SPV_0474|484909-485142	51823.6521805478	2.85621232269954	0.150628496112035	18.961965341373	3.51751229413403e-80	2.85309330524204e-78
		pncP	SPV_0475|485293-485904	27983.5132954236	2.9102441406248	0.146110063803587	19.9181635054036	2.83188103178568e-88	3.26411550505823e-86
		sccA	SPV_0595|620173-620520	5059.94425323528	2.5255893036904	0.170842509016426	14.7831433653762	1.88174993470355e-49	5.35199007402699e-48
		sccB	SPV_0596|620591-622612	6928.20652612373	2.22688987078818	0.173153288599528	12.8608003278446	7.4798184566839e-38	1.51674096482757e-36
		sccC	SPV_0597|622614-623255	3812.39606514723	2.97501864146453	0.198101743362844	15.0176297843855	5.62845782127992e-51	1.68853734638398e-49
			SPV_1174|1203078-1203296	74.7101575123231	1.0453722368744	0.789350950065497	1.32434405353875	0.185388806009505	0.254023432376447
		cibC	SPV_2109|137633-137830	162.03098399095	1.96123407196752	0.593167230817674	3.30637629672156	0.000945110712114321	0.00220425182058612
		pncW	SPV_2176|483913-484146	12789.3307477509	2.96268317779299	0.163026581230339	18.1730068522202	8.44414922403113e-74	5.77896462519631e-72
	Lantibiotic
			SPV_0456|467072-467272	333.972139555354	1.56618116207811	0.401936571220595	3.89658785544684	9.75574281722377e-05	0.000264746924036184
		phrA	SPV_1746|1739748-1739918	14093.8256531106	4.01520193793958	0.197001361667231	20.3815948476637	2.43587907987844e-92	3.13798540290223e-90
		pneA1	SPV_1747|1740021-1740245	41157.1793251822	3.90616264883571	0.207263649386649	18.8463469614432	3.14847783601739e-79	2.4625594503136e-77
		pneA2	SPV_1748|1740252-1740440	15246.3432884675	3.69370404675398	0.222434672284724	16.6057926528015	6.32787116989555e-62	2.82817099225944e-60
		lanM	SPV_1749|1740556-1743546	21797.8561071007	3.44076792262299	0.196372149497172	17.5216696025041	9.79094255509818e-69	5.49799081940129e-67
		wrbA	SPV_1750|1743896-1744600	3306.36747991765	2.94585664197061	0.240620926427842	12.2427283682411	1.83750133354283e-34	3.32572555409819e-33
		slgP1	SPV_1751|1744581-1745510	3635.9181367388	2.55061159658375	0.243168121791703	10.4890870472265	9.69607132311019e-26	1.16672506580282e-24
		clyB	SPV_1752|1745507-1747615	4068.01295988137	2.24238892989087	0.279679360078186	8.01771331736455	1.07731884998484e-15	7.58626457063282e-15
		slgP2	SPV_1753|1747639-1749378	4918.03660385911	1.6913500850388	0.219025490016978	7.72216094532055	1.14373845233823e-14	7.49936290605007e-14
		plcR	SPV_1745|1738693-1739556	12099.2981366032	1.84087173605586	0.186348498358393	9.87865076602557	5.15219228411743e-23	5.12877322828053e-22
	Extracellular matrix
		spnHL	SPV_0287|285609-288845	3241.27929009244	1.04407985503637	0.23580662817739	4.42769511233136	9.52454031935276e-06	2.96710431001174e-05
	Capsule
		cps2A	SPV_0315|314201-315646	136484.030127576	-1.48173489489097	0.157774428493555	-9.39147686376504	5.91647613753401e-21	5.28860520048959e-20
		cps2B	SPV_0316|315648-316379	72094.4499828261	-1.16536303081769	0.171427748268359	-6.79798365544294	1.06093488106431e-11	5.85251231619857e-11
		cps2C	SPV_0317|316388-317080	42737.3325458789	-1.1964289014929	0.168862306474171	-7.0852336822481	1.38809869698579e-12	8.08493655957149e-12
		cps2D	SPV_0318|317090-317770	46925.2795242119	-1.22827733347717	0.154180963502667	-7.96646554524825	1.63276984252548e-15	1.13516379527962e-14
		cps2E	SPV_0319|317785-319152	122714.342495974	-1.31802445373397	0.166901866470903	-7.8970024817772	2.85690685032195e-15	1.95519562568909e-14
		cps2T	SPV_0320|319184-320368	57670.8239462331	-1.55743616867504	0.158308629743733	-9.83797390702065	7.72508478266774e-23	7.62069174506412e-22
		cps2F	SPV_0321|320334-321305	49340.2630755183	-1.74902907307631	0.174861191680511	-10.0023856423898	1.48769197787279e-23	1.50835436645436e-22
		cps2G	SPV_0322|321321-322367	44562.6681498477	-1.89905436008435	0.156073488034222	-12.1676934628894	4.61952284791501e-34	7.96594884797943e-33
		cps2H	SPV_0323|322408-323571	48530.0571784195	-2.18562527843783	0.155345766336414	-14.0694228750636	5.85452234615648e-45	1.52635761167651e-43
		cps2I	SPV_0324|323701-324858	40791.9397342664	-2.29553152895903	0.154666244293062	-14.8418392096562	7.85718420997522e-50	2.29429778931277e-48
		cps2J	SPV_0325|324855-326264	16684.9690350599	-1.99925441455995	0.156730010263395	-12.7560408577788	2.88495406305737e-37	5.69193639468077e-36
		cps2K	SPV_0326|326300-327538	31683.8618283427	-2.26931773203763	0.153047521139587	-14.8275366705737	9.72361596350981e-50	2.80193670527454e-48
		cps2P	SPV_0327|327567-328172	23837.9067383398	-2.34403740925997	0.153639243610187	-15.2567622319675	1.48432902580599e-52	5.07918838517986e-51
		cps2L	SPV_0328|328250-329119	24011.4084167657	-2.13553232332411	0.164909942660706	-12.9496881077562	2.35910567673909e-38	4.87400135099868e-37
		cps2M	SPV_0329|329120-329713	37271.4489879583	-2.14909845325456	0.154388044238368	-13.9201093184162	4.78172178935462e-44	1.15076601304248e-42
		cps2N	SPV_0330|329726-330775	57798.6550920008	-2.40007294282477	0.15992848380516	-15.0071637379416	6.59061739790893e-51	1.95046650019197e-49
		cps2O	SPV_0331|330841-331692	34544.6822709505	-1.76794542051887	0.154380611204966	-11.4518617766815	2.30148616252619e-30	3.4055774972516e-29
	Membrane biosynthesis and proteins
			SPV_0564|588111-588470	5134.83289907644	-1.15233397997351	0.191973575659258	-6.00256559277115	1.94223757357396e-09	8.8246893903049e-09
			SPV_0611|634448-635212	6327.10582693769	2.0871488045899	0.191209521514982	10.9155066549673	9.71858849231198e-28	1.28992174534323e-26
			SPV_0613|635968-636672	10329.3393873949	1.99992081277607	0.191510259360358	10.4428912553081	1.57926114838723e-25	1.85945264245594e-24
			SPV_0703|717312-717599	51501.3072638686	-1.65026108295278	0.153772262396938	-10.7318514875778	7.21361441738192e-27	9.29283269062729e-26
			SPV_0734|747225-747665	319.672155888461	1.55205067143154	0.390842238823227	3.97104129815794	7.15591720679676e-05	0.00020143263088541
		queT	SPV_0898|1052325-1052834	9710.79037097177	-1.9125326289271	0.1835537202039	-10.4194708056179	2.02074408951985e-25	2.31697882515627e-24
		licC	SPV_1123|1154827-1155516	21361.2654271017	-2.11384203796146	0.157910785279538	-13.3863056549272	7.27083342210898e-41	1.59231251944187e-39
		licB	SPV_1124|1155528-1156406	70789.5186776137	-1.8393770876501	0.151972291268653	-12.103371425772	1.0136109582489e-33	1.69450992256878e-32
		licA	SPV_1125|1156396-1157265	38952.4279958425	-1.84586486811131	0.154912582992628	-11.9155257271719	9.82445280193159e-33	1.57047822162264e-31
		tarJ	SPV_1126|1157282-1158304	74363.7081472301	-1.9198745394798	0.150592541057347	-12.7488023377513	3.16571354930583e-37	6.1901006008748e-36
		tarI	SPV_1127|1158309-1159016	28263.1861024766	-2.02255112763728	0.157076614411494	-12.8762077997098	6.12729970480421e-38	1.25409218257208e-36
		tacF	SPV_1128|1159352-1160839	7227.95421646731	-1.40736137340408	0.166450499055468	-8.45513459791485	2.78765599198629e-17	2.13460371414335e-16
		licD1	SPV_1129|1160849-1161652	7878.37402174116	-1.8059993266461	0.168720593694961	-10.7040835211335	9.73895499503949e-27	1.24001810692654e-25
		licD2	SPV_1130|1161654-1162463	9815.722798328	-2.39814629566084	0.229015995764346	-10.4715231250856	1.16749174503727e-25	1.39716225225772e-24
			SPV_1426|1445183-1445812	8962.64118083439	-1.53430740343083	0.204864460807384	-7.4893780862919	6.92007286976032e-14	4.31765230335473e-13
			SPV_1515|1537992-1538669	23876.6275468565	2.26666257407948	0.158651076196715	14.2870923312805	2.63378594498444e-46	6.94938701146497e-45
			SPV_1516|1538626-1539417	54551.3025490393	2.09836725920498	0.173058191838937	12.1252119700748	7.76590056403485e-34	1.30825555655664e-32
			SPV_1717|1715680-1716354	50390.5012511221	2.96251356553938	0.150346404516058	19.7045853878265	1.96948773490995e-86	2.05389435212038e-84
		arcD	SPV_1978|1953065-1954576	17865.9313449681	2.26190781754771	0.16923480037875	13.3655005500377	9.61857848622738e-41	2.08561256285524e-39
		Type IV pilus
		comGG	SPV_1857|1839778-1840191	894.487544418543	2.01760629785919	0.293291954221443	6.87917369985486	6.02007203802923e-12	3.41553309929638e-11
		comGF	SPV_1858|1840169-1840630	410.264702967061	2.27757154266085	0.388568530881833	5.86144106289833	4.58867345283956e-09	2.02197079712649e-08
		comGE	SPV_1859|1840593-1840853	373.964086830933	1.99999225882769	0.404438520425224	4.94510823727895	7.61015689871588e-07	2.73665740692738e-06
		comGD	SPV_1860|1840858-1841340	780.089401002117	1.87691087062185	0.323695255104996	5.79838858006441	6.69551650295906e-09	2.92095241862158e-08
		comGC	SPV_1861|1841255-1841581	878.16159486238	1.79267766444956	0.350860435482733	5.10937536169645	3.23225633037695e-07	1.21002416470522e-06
		comGB	SPV_1862|1841583-1842599	2834.80415764899	2.21132829130419	0.255803605378875	8.64463301066047	5.39785030516285e-18	4.25226336989448e-17
		comGA	SPV_1863|1842547-1843488	2918.5835685468	2.10835875141519	0.270847363182426	7.78430598932997	7.00969194272553e-15	4.65188647108149e-14
	Cell Wall
		pavB	SPV_0080|80186-84127	17237.2650499936	2.29053611487576	0.219461240102568	10.4370872679169	1.67882954563873e-25	1.96611588499937e-24
		glmU	SPV_0874|888355-889734	14839.2722279929	-1.13481094984079	0.16990853956896	-6.67895182148989	2.40657255251539e-11	1.30133182469351e-10
		mucB	SPV_1321|1338163-1338771	411.62298611424	1.08837994637538	0.461719529030468	2.35723177804671	0.0184117509503087	0.0332962300422594
		mreD	SPV_2044|2022072-2022566	3280.05009274333	-1.10419192524963	0.185073669772681	-5.96622915947939	2.42799227112007e-09	1.09409528266522e-08
		mreC	SPV_2045|2022566-2023384	9979.97847739019	-1.23794549510161	0.156845187369131	-7.89278597492533	2.95514160406575e-15	2.01612464576448e-14
	Glutamine
		glnR	SPV_0447|456105-456461	96289.2730095818	-1.38628894322139	0.153972982493895	-9.00345580612727	2.18722067923013e-19	1.85659429748604e-18
		glnA	SPV_0448|456498-457844	107936.671847175	-1.31575607648331	0.157186146963886	-8.37068725137473	5.72831568242155e-17	4.2815738377144e-16
		glnH3	SPV_0615|637396-638261	1935.41274667408	1.80149471901252	0.203537792704134	8.85091016797656	8.68084118392261e-19	7.12024052164439e-18
		glnQ3	SPV_0616|638273-639031	1838.2760759099	1.58120918669592	0.210406499339867	7.51502064649541	5.69019534396528e-14	3.57063833904984e-13
		glnP3b	SPV_0617|639032-639709	786.472266334879	1.74804248436036	0.288241111541221	6.06451479115383	1.32352599075794e-09	6.15397435193184e-09
		glnP3a	SPV_0618|639669-640349	940.731119735553	1.78321281624909	0.266698224513093	6.68625679643981	2.28951131699256e-11	1.24417612511506e-10
		glnHP5	SPV_1098|1127647-1129812	61416.0580939454	-1.61412881398948	0.152753316860997	-10.5668986255683	4.24294587954364e-26	5.16225082011143e-25
		glnQ5	SPV_1099|1129812-1130552	38966.6118673978	-1.68520291496754	0.152723734294696	-11.0343223517293	2.61011633055781e-28	3.52849059501333e-27
		yvdE	SPV_1899|1868639-1869328	3180.28520625907	2.90999971864686	0.197566303357979	14.7292309932737	4.18440261372693e-49	1.17485150308487e-47
	Riboflavin
		ribH	SPV_0166|170802-171269	2053.05305899246	1.31281811277819	0.21864393816094	6.00436547118837	1.92081598695608e-09	8.74550314227407e-09
		ribB	SPV_0167|171270-172475	5620.04923274444	1.47023529585884	0.192884738416779	7.62235160711366	2.49095406989538e-14	1.59508462370493e-13
		ribE	SPV_0168|172495-173130	1634.63017631691	1.46812138797304	0.239214245602447	6.13726571457172	8.39538993452234e-10	3.97103757162072e-09
		ribD	SPV_0169|173115-174215	4647.98459982019	1.43713227089605	0.184669999301889	7.78216427318388	7.1294207588689e-15	4.71704878003713e-14
	ATP synthase subunit
		atpC	SPV_1334|1349953-1350372	28493.4919513698	-1.5181540361308	0.146288763357994	-10.3777897993136	3.12936020456286e-25	3.53661882983396e-24
		atpD	SPV_1335|1350383-1351789	89160.048489257	-1.46077503148388	0.16323613714328	-8.94884586861843	3.59218326091076e-19	3.01413078214351e-18
		atpG	SPV_1336|1351875-1352753	94980.0180575922	-1.4389556715874	0.165844412701964	-8.67653994574611	4.0799148457478e-18	3.23732373629989e-17
		atpA	SPV_1337|1352769-1354274	64465.6284761339	-1.57053129427076	0.151337388769133	-10.3776819928262	3.13289521912232e-25	3.53661882983396e-24
		atpH	SPV_1338|1354289-1354825	25727.0419866404	-1.7786388175162	0.156489294687009	-11.3658817433718	6.18368849057345e-30	9.02818519623723e-29
		atpF	SPV_1339|1354825-1355319	24057.2638250468	-1.5990576582552	0.150075092161305	-10.655050316654	1.65155330338625e-26	2.06680099109479e-25
		atpB	SPV_1340|1355333-1356049	48950.4893517898	-1.7007979878048	0.149198648341085	-11.399553593251	4.20268502458302e-30	6.17710080794417e-29
		atpE	SPV_1341|1356084-1356284	9801.98597344193	-1.91485276307196	0.157754692246862	-12.1381667689194	6.62947108575566e-34	1.13426106857851e-32
	Environmental information processing
		hrcA	SPV_0458|467980-469014	85709.6339851225	1.80919299574426	0.175791856306111	10.2916769511431	7.68265453403541e-25	8.54061595407998e-24
		dnaK	SPV_0460|470045-471868	98552.9880480268	1.84547794642771	0.19445849774407	9.49034353261627	2.30274119270006e-21	2.11890891261056e-20
		dnaJ	SPV_0461|472628-473746	15893.6209073034	1.42506793975739	0.191439572285137	7.44395697685137	9.77133343474152e-14	6.04497746386552e-13
		sirH	SPV_1445|1461859-1462833	3198.03824067401	1.01354386904843	0.217708628478377	4.65550619712393	3.23185685053029e-06	1.0723888640396e-05
	Nucleotide biosynthesis
		Global metabolism
		nrdD	SPV_0187|191628-193841	28143.0218704007	1.52623457520365	0.15546606118542	9.81715599897625	9.49854573398291e-23	9.28652462384937e-22
			SPV_0188|193853-193993	1837.92202430205	1.45106058018892	0.213029501678009	6.81154754979516	9.65543719994421e-12	5.35326771338679e-11
			SPV_0189|194037-194543	3597.78499275431	1.33528124494109	0.209149303862675	6.38434467760801	1.72132992476754e-10	8.68597358350443e-10
		nrdG	SPV_0190|194536-195126	4102.88203419376	1.47103508043371	0.176941621671515	8.31367468285456	9.27832799806867e-17	6.91140759039809e-16
			SPV_0191|195123-195740	4347.8136084534	1.52736739752477	0.181178022824195	8.43020237066414	3.45067949485329e-17	2.60585796335473e-16
			SPV_0543|557470-558048	14420.7285698504	1.57821002783289	0.182659363881332	8.64018134245888	5.61238665109632e-18	4.40542177989281e-17
		deoD	SPV_0730|744493-745203	14341.3678010829	1.47836213832763	0.167970773848931	8.80130575368566	1.35233353543716e-18	1.09284518177394e-17
			SPV_0982|969364-970035	10125.6378319281	-1.10639385488813	0.184247941209629	-6.00491841387431	1.91428138407653e-09	8.73390881484918e-09
		Pyrimidine-specific
		pyrF	SPV_0608|632401-633102	31437.099884211	2.27229491519593	0.22288985559194	10.194698673752	2.09392851254144e-24	2.24789384434596e-23
		pyrE	SPV_0609|633136-633768	22718.7672665917	2.17899028518897	0.209086983204562	10.421453558671	1.97905148096185e-25	2.28111723331918e-24
			SPV_0610|633948-634352	24422.0911189477	2.39660227065447	0.157974675537818	15.1708003988319	5.51995573338056e-52	1.77775044942697e-50
		pyrK	SPV_0851|865168-865968	39958.8141164026	2.3576047856157	0.544616204034862	4.32892882758366	1.49836342829484e-05	4.57659122449888e-05
		pyrDb	SPV_0852|865979-866917	41061.8492913067	2.27992092775869	0.224970703743146	10.1343014438081	3.8914498099967e-24	4.05822623042513e-23
		lytB	SPV_0853|866959-869124	118490.289675912	1.67895551712217	0.168506862690446	9.96372189426182	2.19681161293844e-23	2.21705872457842e-22
		guaC	SPV_1107|1139670-1140656	82024.4470691249	-1.91758450679751	0.187170461040642	-10.2451235955503	1.24465701944677e-24	1.36289943629421e-23
		carB	SPV_1131|1162738-1165914	384701.555237225	1.32212511790951	0.147772805876407	8.94701234146761	3.65233439950868e-19	3.05290547134504e-18
		carA	SPV_1132|1166227-1167306	294556.561201883	1.78116403117698	0.158454187152147	11.2408770206036	2.56818161470286e-29	3.5823679848403e-28
		pyrB	SPV_1133|1167356-1168279	233093.604351703	1.92864716177014	0.15796581122199	12.2092695049044	2.77368276461407e-34	4.93850833699579e-33
		pyrR	SPV_1134|1168298-1168819	145554.014369148	2.09105757664254	0.175758971631394	11.8973020679022	1.22235277400204e-32	1.93982070656845e-31
		Purine-specific
		hpt	SPV_0012|11616-12158	45528.1651166859	-1.33192505985978	0.153840282249583	-8.65784331894901	4.80773746855948e-18	3.80106319716435e-17
		purA	SPV_0024|22635-23921	36596.4953792136	-1.10258160545789	0.164417149919697	-6.70600120484026	2.00030070868276e-11	1.09243355411851e-10
		purC	SPV_0051|45545-46294	21706.0116373044	-1.35414410788754	0.162970206795703	-8.30915131368197	9.63889484296924e-17	7.15565413766191e-16
		purM	SPV_0054|51793-52815	96284.5938922616	-1.06985159142049	0.167738809272464	-6.37808027886194	1.79321515265391e-10	9.02791076853347e-10
		purN	SPV_0055|52812-53357	35097.6707532679	-1.11361829867075	0.185903476132442	-5.99030379548894	2.09449420540661e-09	9.49677496861384e-09
		purH	SPV_0057|53975-55522	91530.167774218	-1.16106035957472	0.181829548144318	-6.38543279364688	1.70913393424455e-10	8.66435952776752e-10
		adk	SPV_0214|207526-208164	10195.4599926035	-1.05586362017799	0.164602686526192	-6.41461960591985	1.41174917581376e-10	7.24058710780359e-10
		xpt	SPV_1628|1643308-1643889	17450.3877174464	-2.52154218158131	0.166194928079849	-15.1721969539878	5.40373692839982e-52	1.76629610047696e-50
		pbuX	SPV_1629|1643889-1645151	33738.1459050261	-2.29710120143533	0.172961115929608	-13.2810267156822	2.98276105874886e-40	6.40416344966666e-39
		guaB	SPV_2055|2031505-2032983	58536.6864620193	1.10692689016783	0.143110516589561	7.7347697188634	1.03590438409376e-14	6.8332247023052e-14
	Pyruvate
			SPV_0232|220900-221220	1170.68416197592	2.39098226040832	0.251079542407226	9.52280794159799	1.6856169344257e-21	1.57085152612438e-20
			SPV_0233|221266-221574	1661.01531482222	2.09279900140272	0.343249684487597	6.09701653339274	1.08066346400987e-09	5.06777941366513e-09
			SPV_0234|221567-222889	4511.34823933063	1.86153043567686	0.231753711358445	8.03236515508355	9.56112982494725e-16	6.77633473030242e-15
			SPV_0235|223040-225478	5486.47375574645	2.04440293387042	0.205339768440972	9.95619576954044	2.36956893319772e-23	2.3804385154601e-22
		talC	SPV_0236|225497-226165	1265.05016109531	1.91768801382977	0.295550268599126	6.48853416009194	8.66755063366547e-11	4.50877337000651e-10
		gldA	SPV_0237|226183-227271	2854.01604987545	1.87411197517371	0.24266499192207	7.72304220864116	1.13585539765429e-14	7.47004000259125e-14
		pfl	SPV_0420|420100-422424	676627.535034808	1.29579107238291	0.172870575016761	7.49572952052291	6.59306245183642e-14	4.1253733627205e-13
		gloA	SPV_0850|864538-864918	25161.4648047963	-1.39595375436775	0.247247531859509	-5.64597649921522	1.64246282393758e-08	7.0116834004353e-08
		ftsW	SPV_0952|999483-1000712	32473.8944437707	-1.23428820078876	0.153677538958398	-8.03167599607966	9.61500182530935e-16	6.79253354755725e-15
		ppc	SPV_0953|996767-999463	83536.2626688314	-1.25373948055193	0.1555559972259	-8.05973091947869	7.64625717627393e-16	5.45449616157652e-15
	Fatty acid biosynthesis
		fabM	SPV_0378|383747-384532	29202.012917095	-2.06432554935342	0.204153196078627	-10.1116494329012	4.90513953917055e-24	5.09111639373626e-23
		fabT	SPV_0379|384626-385060	52630.7883963079	-2.33042895945752	0.172857533497811	-13.4817899590533	2.00190499272279e-41	4.47364483067644e-40
		fabH	SPV_0380|385060-386034	101213.583350983	-2.72598962630134	0.200572759666879	-13.5910261733886	4.52688590636191e-42	1.0435663299929e-40
		acpP	SPV_0381|386094-386318	92636.3032689043	-3.07510250109225	0.18666426192462	-16.4739756254684	5.64364197576132e-61	2.33199545790892e-59
		fabK	SPV_0382|386437-387411	52688.6610548172	-2.53391654590835	0.205457922392409	-12.3330194153758	6.0149799433354e-35	1.11633949795801e-33
		fabD	SPV_0383|387404-388324	34420.2171811708	-2.47513177716677	0.192943828504868	-12.8282505657045	1.13907210040198e-37	2.26778899989122e-36
		fabG1	SPV_0384|388358-389089	35288.4087726843	-2.70586602784026	0.179683963163833	-15.0590290874934	3.01177627182563e-51	9.28984512013822e-50
		fabF	SPV_0385|389111-390346	61392.4857496568	-2.67285333363549	0.19033386517118	-14.0429730212835	8.50676673067648e-45	2.19174342825665e-43
		accB	SPV_0386|390349-390834	14922.4226427428	-2.60297434130402	0.182036213848344	-14.2992116034262	2.21302405848103e-46	5.91039352204079e-45
		fabZ	SPV_0387|390831-391253	15098.4612754996	-2.4803203778352	0.163064390512779	-15.2106807012585	3.00403229575228e-52	1.01212780426115e-50
		accC	SPV_0388|391265-392632	90406.4045827611	-2.62308831507689	0.170333042936284	-15.3997619596223	1.64272948382829e-53	5.7104405866412e-52
		accD	SPV_0389|392669-393535	37896.2934579962	-2.84507608081427	0.175797319918445	-16.1838421776517	6.55717413417666e-59	2.61094751888125e-57
		accA	SPV_0390|393532-394299	43569.4212128493	-3.01828941547964	0.186963178164701	-16.1437639491812	1.25640204448916e-58	4.91342942398438e-57
	Lipid metabolism
		glxK	SPV_1011|939373-940500	1925.94535716348	1.30548515828694	0.229098340547007	5.69836147730226	1.20964360764024e-08	5.19435196221987e-08
		glpF	SPV_2011|1987531-1988235	7566.64615823922	2.86446085825104	0.270700035443421	10.5816789183603	3.62405266505174e-26	4.43389683601302e-25
		glpO	SPV_2012|1988305-1990131	22305.5034662708	2.45247941482995	0.718285021128161	3.41435411109925	0.000639334223688894	0.00153861752733921
		glpK	SPV_2013|1990173-1991681	27490.1803851189	1.06486504367459	0.159733955714604	6.66649141011179	2.61991014988787e-11	1.40627530104276e-10
			SPV_2014|1991840-1993267	73880.725179114	1.11536452090809	0.154267862385628	7.23005105314794	4.8281249807175e-13	2.88896002944572e-12
	Translation
		rrfA	SPV_0019|19923-20038	62.5760155884432	2.83213364970994	0.898400405350453	3.15241804527589	0.00161924268590365	0.00362962280668271
		rpsJ	SPV_0192|196007-196315	48212.9771557858	-1.07288207787738	0.179279560017341	-5.98440824918135	2.17177968443662e-09	9.82685435726485e-09
		rplC	SPV_0193|196532-197158	95196.7422672794	-1.07094041975861	0.191296466231248	-5.59832829564142	2.16428612824919e-08	9.15016722174851e-08
		rpsS	SPV_0197|199057-199338	74203.3147180782	-1.25124677878714	0.189295956751282	-6.6100026659902	3.84313102904445e-11	2.03788303961437e-10
		rpsC	SPV_0199|199707-200360	70430.7527943576	-1.00261883711271	0.161450073351329	-6.21008598076584	5.29556187483949e-10	2.54885285843923e-09
		rplP	SPV_0200|200364-200777	144856.419408936	-1.04030736127936	0.165636061851138	-6.28068157171179	3.37091934952452e-10	1.64416778963445e-09
		rpmC	SPV_0201|200787-200993	31749.7739179903	-1.04031683205218	0.156221247938344	-6.65925311557337	2.7522259672657e-11	1.47368578687332e-10
		rplX	SPV_0204|201750-202055	42671.1342429	-1.28452949538623	0.177283317254323	-7.24563097803221	4.30430585286828e-13	2.58967852136855e-12
		rplE	SPV_0205|202079-202621	37477.4348196753	-1.23246683943753	0.153818459415734	-8.01247681272424	1.12421038030404e-15	7.89109209251872e-15
		rpsN	SPV_0206|202639-202908	15781.6383037332	-1.08752418272666	0.165105629767168	-6.58683888768837	4.49289352346413e-11	2.37094863045457e-10
		rpsH	SPV_0207|203193-203591	43985.3133356383	-1.12045841815521	0.174875253181506	-6.40718682472625	1.48229143645052e-10	7.56694229796417e-10
		rplF	SPV_0208|203783-204319	40756.6650914033	-1.21145460870034	0.18168132958379	-6.66801928120869	2.59278727940785e-11	1.39857244874463e-10
		rplR	SPV_0209|204403-204759	28456.9200700598	-1.35618160172149	0.188658412450504	-7.18855620645751	6.54800310507063e-13	3.89677358698497e-12
		rpsE	SPV_0210|204777-205271	61747.7513278382	-1.41262770926978	0.184973482303127	-7.63692012325758	2.22479426738138e-14	1.43302924869565e-13
		rpmD	SPV_0211|205243-205467	47517.0755046639	-1.40403873197902	0.158925576242861	-8.83456750745676	1.00486264640915e-18	8.18085202838679e-18
		rplO	SPV_0212|205612-206052	19871.1201738558	-1.32156214373065	0.181965884784663	-7.26269182431955	3.79461815453115e-13	2.29563915978542e-12
		secY	SPV_0213|206065-207375	110843.351568073	-1.44358067379146	0.165669530923779	-8.71361599047216	2.94332228937644e-18	2.34395484135797e-17
		infA	SPV_0215|208281-208499	67386.4099479991	-2.08370726715582	0.180167542877058	-11.5653864946013	6.171278873901e-31	9.51767657312901e-30
		rpsM	SPV_0216|208658-209023	79940.3965022024	-1.64557822249472	0.152596934998754	-10.7838222472041	4.10467387715551e-27	5.31907443252697e-26
		rpsK	SPV_0217|209041-209424	26596.330043895	-1.59336328748792	0.146313135242943	-10.8900905229202	1.2851247011531e-27	1.6852832907337e-26
		rpoA	SPV_0218|209467-210402	145471.447390738	-1.70834114950309	0.156844341140329	-10.8919527289457	1.25911137517449e-27	1.66111681423622e-26
		rplQ	SPV_0219|210414-210800	15000.6704977294	-1.70289641600189	0.167589355834704	-10.1611251354261	2.95644739459498e-24	3.10996357223496e-23
		rpsL	SPV_0251|248018-248431	77904.5283106301	-2.065382394367	0.183609619259441	-11.2487700954742	2.34843847597872e-29	3.29684632204704e-28
		rpsG	SPV_0252|248451-248921	46512.5449286026	-1.69658462978647	0.162660707693486	-10.4302056338245	1.80497249727121e-25	2.10260094097018e-24
			SPV_0268|267693-268403	18277.5963369939	-1.64519863945959	0.149990369742982	-10.9686951387528	5.40467178748927e-28	7.21721415524482e-27
		rplK	SPV_0550|562736-563161	45032.2024863032	-1.50810345772464	0.207605612839992	-7.26427112010205	3.75055086703741e-13	2.27526493041882e-12
		rplA	SPV_0551|563369-564058	16295.4653102797	-1.42630138557275	0.206121056577959	-6.91972673366002	4.52515687172257e-12	2.58075352840428e-11
		rpsP	SPV_0674|694470-694742	15334.1414088486	-2.44339710430436	0.151940892706542	-16.081234358834	3.45427145394594e-58	1.2821787261257e-56
		khpA	SPV_0675|694762-695001	2568.29868259831	-2.30012615930011	0.224186488178119	-10.2598786304758	1.06840939266904e-24	1.17578722107799e-23
		rpsT	SPV_0732|745803-746039	8690.13511477714	-1.23450550873077	0.182790599040044	-6.75365973531456	1.44161623814928e-11	7.89284890386733e-11
		rpsA	SPV_0757|767725-768927	318764.678610368	-1.4648205614933	0.143200615377015	-10.2291499071897	1.46802323129794e-24	1.59156974086262e-23
		comEC	SPV_0844|858588-860828	2864.5689092646	1.5075250048321	0.291755976613909	5.16707497247626	2.37785899022291e-07	9.05654119754463e-07
		infC	SPV_0847|863279-863836	12386.5567044121	-1.86436711815344	0.221879368163548	-8.40261595111089	4.36640861481054e-17	3.28606009155844e-16
		rpmI	SPV_0848|863869-864069	13105.8775126236	-1.7526865668475	0.196364080870874	-8.92569842241176	4.4289567400828e-19	3.68799059345298e-18
		rplT	SPV_0849|864121-864480	38171.588497181	-1.79292420850579	0.195601107863562	-9.16622726777402	4.89863475001217e-20	4.257146866082e-19
		rplS	SPV_1148|1181479-1181826	23340.2034015246	-2.63720357256132	0.183088622595254	-14.4039729786557	4.88525768800085e-47	1.32082893045949e-45
		rplL	SPV_1187|1215310-1215678	49997.8712623305	-1.556656398291	0.161630649422522	-9.63094811443655	5.91808765348151e-22	5.5864706728985e-21
		rplJ	SPV_1188|1215754-1216254	83138.1001582019	-1.61358788954932	0.169757026627028	-9.50527893666822	1.99512589289851e-21	1.84359734407077e-20
		rpsR	SPV_1368|1382558-1382797	22636.4195322492	-1.566177599792	0.160657808777189	-9.74853081660092	1.87157145238e-22	1.79769363189132e-21
		ssbA	SPV_1369|1382829-1383299	84535.5092502169	-1.67760321381352	0.160365487251248	-10.4611237902154	1.30300961586725e-25	1.54248165337799e-24
		rpsF	SPV_1370|1383311-1383601	13397.8782782322	-1.45533914942778	0.177897769466124	-8.18076108427494	2.82056651222694e-16	2.03862728111452e-15
		asnC	SPV_1371|1383754-1385481	23077.1429110521	-1.10409818037551	0.162378557376314	-6.7995318976554	1.04959624781966e-11	5.80458530991174e-11
			SPV_1439|1457577-1457846	7799.11525363725	-1.64907294481427	0.177079587556098	-9.31260890977541	1.24730226644104e-20	1.11040323719751e-19
		rrfB	SPV_1699|1700279-1700394	40.1481878570998	2.69105087410902	1.07598268868917	2.50101688660755	0.0123837273444746	0.0233963386953844
		rpmH	SPV_1790|1786057-1786191	2605.58147023213	-1.11192116446681	0.188364392671951	-5.9030326735016	3.56879559685741e-09	1.58854925957677e-08
		rrfC	SPV_1813|1797830-1797945	39.9021748434693	2.68091478349696	1.07805843736599	2.48679912941197	0.0128898155646464	0.0242514571190511
		rrfD	SPV_1890|1859755-1859870	50.6167579808239	1.16340014728577	0.942608397308486	1.23423486424238	0.217115399466093	0.287996804864169
			SPV_1951|1921027-1922274	586.47701738716	1.11896870611425	0.369811203237989	3.025783687235	0.00247989647201541	0.00538253049922076
		rpmF	SPV_1963|1932945-1933127	18990.2113616567	-1.13422291457212	0.148346488960686	-7.64576851476885	2.07701032563162e-14	1.34178543160273e-13
		hpf	SPV_2033|2012626-2013174	188902.805398101	1.75853387601075	0.144367011093146	12.1809952474263	3.92463195018059e-34	6.82138410388532e-33
		rpsB	SPV_2042|2019797-2020576	71980.0281772323	-1.43104699215206	0.15134887742185	-9.45528646481696	3.22138674954674e-21	2.9395154089614e-20
		rpmJ	SPV_2122|208524-208640	28782.4808320653	-2.39446761870628	0.206174623496761	-11.6137843644172	3.50741339859607e-31	5.44768464037262e-30
		rpmG1	SPV_2259|875398-875547	1021.88234309777	-1.02225433925972	0.256954442866796	-3.97834856581814	6.93955874938402e-05	0.000195593740812754
	Amino acid biosynthesis
		eda	SPV_0289|289989-290618	3130.1868303103	-1.06864988095656	0.195717160604361	-5.46017466049806	4.75666394475938e-08	1.93267050816754e-07
			SPV_0290|290628-291629	5872.57474343569	-1.28443816171712	0.208701811568237	-6.15441788485464	7.5353754082146e-10	3.57971196181995e-09
		pheS	SPV_0504|513574-514620	4803.79629059183	-1.24201143270366	0.174931641956519	-7.09998156315471	1.24773533457281e-12	7.28677435390522e-12
		paiA	SPV_0505|514620-515129	3044.58412557793	-1.06967886241874	0.194009642844961	-5.51353451680517	3.51698022385221e-08	1.45874747921143e-07
		pheT	SPV_0508|518833-519280	179.131130158433	1.10484383758149	0.561908752313076	1.96623354420703	0.0492716393349732	0.0800111502590173
		pnp	SPV_0512|523797-526010	50809.2170501345	-1.33673544114218	0.15623664767101	-8.55583796163477	1.17015572349537e-17	9.11971898382512e-17
		cysE	SPV_0513|526026-526643	16616.8012999677	-1.38966221695164	0.165824611389395	-8.38031342457593	5.27869468368729e-17	3.95902101276547e-16
			SPV_0514|526655-527539	15563.550478068	-1.2665634172166	0.152605921346162	-8.29956928305295	1.0448951964422e-16	7.73081243313653e-16
		cysS	SPV_0515|527621-528964	18208.6114720743	-1.20691299301156	0.159112652972451	-7.5852735182571	3.31786397583358e-14	2.11840294666925e-13
		mrnC	SPV_0516|528957-529343	3933.64681731864	-1.13003776094263	0.190458318712744	-5.93325494302505	2.96987144344068e-09	1.3300651249765e-08
			SPV_0517|529347-530231	19535.4634830015	-1.41513193755574	0.17901181588417	-7.90524318501634	2.67411034906691e-15	1.84741377427651e-14
		brnQ	SPV_0546|558655-559995	19864.0232697843	-1.89118442193581	0.150412863794279	-12.5732891072561	2.96142121846539e-36	5.63957605951235e-35
		metK	SPV_0664|684107-685297	29209.911569952	-1.18210531097822	0.153413981047589	-7.70532974182801	1.30505866458667e-14	8.48094503099347e-14
			SPV_0754|767122-767352	2800.87863514477	-1.94478532114836	0.196075601271788	-9.91854829736115	3.45748124537734e-23	3.45748124537734e-22
			SPV_0776|788971-790113	22269.9408829436	-1.19429904432286	0.154704294340105	-7.71988295100125	1.16436580578148e-14	7.58916998411146e-14
		thil	SPV_0777|790122-791336	12049.6694424806	-1.29126753816277	0.160348717697338	-8.05287099707314	8.08741337213257e-16	5.75046600161374e-15
		speE	SPV_0811|829063-829923	5253.34647467783	-1.03707554073075	0.166095632960689	-6.24384592324718	4.26940572059899e-10	2.06401733512402e-09
		nspC	SPV_0813|831179-832306	5266.33350719099	-1.20195802887121	0.176823906346783	-6.79748600573252	1.06460486351828e-11	5.85800163594227e-11
		aguA	SPV_0814|832303-833388	10393.2324471181	-1.48147682863304	0.168218065215485	-8.80688305822145	1.28673811170701e-18	1.04368757949569e-17
		serB	SPV_1009|940497-941142	980.436222186995	1.29332727185921	0.281710476212667	4.590980389678	4.41168791317021e-06	1.42711913291621e-05
		gdhA	SPV_1158|1187461-1188807	20384.3166988139	-1.29746820550423	0.180742291226928	-7.178553490147	7.04528266684852e-13	4.17004568659413e-12
		glyQ	SPV_1305|1324618-1325535	8691.82440908794	-1.13260094118065	0.174750497674126	-6.48124586914037	9.09682890641554e-11	4.70970574587471e-10
		trpA	SPV_1596|1612530-1613306	8610.95852418754	1.53383593065479	0.252787853891011	6.06768049589953	1.29770739956987e-09	6.04676426608087e-09
		trpB	SPV_1597|1613299-1614522	11580.1891151321	1.9083532191982	0.166038165386373	11.4934612458373	1.4229406179513e-30	2.13441092692696e-29
		trpF	SPV_1598|1614500-1615129	4560.40183121938	1.78892272796278	0.174633998029898	10.2438399632614	1.26128768537873e-24	1.3742388213828e-23
		trpC	SPV_1599|1615086-1615853	3575.30126785445	1.98287018546306	0.177445929044766	11.1745036707087	5.43533662545371e-29	7.53378937325545e-28
		trpD	SPV_1600|1615850-1616854	4388.18870029646	1.9004822824547	0.201960718519537	9.41015805640867	4.95391401294288e-21	4.44634085587906e-20
		trpG	SPV_1601|1616865-1617431	3403.91854137552	1.72830546377599	0.203616056233437	8.48806079317517	2.10113654404723e-17	1.61455755489945e-16
		trpE	SPV_1602|1617428-1618789	4494.54409492225	1.6710707867886	0.182388430786644	9.16215343035328	5.08718431619602e-20	4.40353108793252e-19
			SPV_1796|1790102-1791064	6684.81830338962	1.56137193748281	0.169342209749693	9.22021709643858	2.96499294878578e-20	2.61828006364551e-19
		ilvD	SPV_1956|1923989-1925692	35636.9984190814	1.01707678944126	0.156912273305007	6.48181794845493	9.06239507158191e-11	4.70299649449393e-10
		arcA	SPV_1975|1949437-1950670	58206.965260109	1.32321392626663	0.145779387951847	9.07682454191472	1.11788612608395e-19	9.60066908283859e-19
		arcB	SPV_1976|1950728-1951744	44755.7764862571	1.36138234240458	0.157900727403699	8.62176105702147	6.59321721500611e-18	5.15683775030835e-17
		arcC	SPV_1977|1951909-1952856	17275.7701240684	1.89947133764082	0.156578073367789	12.1311451647455	7.223219817801e-34	1.22626755046389e-32
			SPV_1979|1954598-1955929	14720.8136841493	2.27277699065706	0.162733956674624	13.966212320403	2.5060449453186e-44	6.16656003398622e-43
		cysK	SPV_2037|2016187-2017107	5581.82194175703	2.12507337887761	0.184906435441258	11.4926956101142	1.43561128934295e-30	2.13876783922521e-29
			SPV_2339|1325729-1326489	6297.00034409102	-1.08943166325896	0.171408235918095	-6.35577198157227	2.07382458494965e-10	1.03400711213732e-09
	Regulation
			SPV_0593|617742-619583	41681.1571279988	-1.59400734363817	0.148929038554614	-10.7031332445863	9.83937806788387e-27	1.24556288836218e-25
			SPV_0594|619603-619857	8301.4631800419	-1.64990045016105	0.167839552449345	-9.8302243189012	8.34327257715972e-23	8.19361746366806e-22
			SPV_1594|1610331-1611482	24019.2578117263	1.86872489848288	0.156014519325243	11.9778909460802	4.63977465636461e-33	7.47140183635183e-32
	Lanthionine
			SPV_1175|1204360-1205679	12459.1916263801	2.05099415279523	0.209793907697248	9.77623313902422	1.42412381522018e-22	1.38001378554522e-21
			SPV_1176|1205682-1206440	6000.20583436258	1.64370829761473	0.174233050846055	9.43396381819112	3.94877732648076e-21	3.57348030784829e-20
			SPV_1177|1206437-1208044	6825.2258577888	1.81721310857669	0.203699463626093	8.92105004219519	4.61887830581679e-19	3.83156950368893e-18
		ptrB	SPV_1178|1208041-1209981	13086.6799632328	1.86456292660786	0.183035970116952	10.1868661412098	2.26962827342824e-24	2.42462727746724e-23
		lanL	SPV_1179|1210014-1212650	16092.3410678593	1.8050650508765	0.160407428205533	11.25300162885	2.23842332169589e-29	3.16267553194452e-28
			SPV_2325|1204090-1204227	405.881265509866	1.33846947349936	0.361690239131554	3.70059605897336	0.000215093636789358	0.000554182428904347
	Transporter
		comA	SPV_0049|41902-44055	5516.33014164948	0.9894293186657	0.188565321223942	5.24714360118553	1.54475491977364e-07	6.05190210072321e-07
		comB	SPV_0050|44068-45417	2472.4869641348	1.35739942328246	0.246999797841583	5.49554872167566	3.8949738551939e-08	1.60338209452531e-07
			SPV_0088|88263-89192	8774.10876713411	1.90974387888205	0.180051489049943	10.6066541796403	2.77509127584652e-26	3.41429769331678e-25
			SPV_0089|89206-90129	11713.1176172339	2.65843079655342	0.193290324898659	13.7535637024109	4.8481346136409e-43	1.154066826508e-41
			SPV_0090|90387-91862	18445.9390183688	3.54499002420943	0.219722451100933	16.1339453772113	1.47302250929593e-58	5.65950753571595e-57
			SPV_0267|266224-267642	163865.829154081	-2.42882236104532	0.173822532222853	-13.9730006805528	2.27821898471191e-44	5.66965860968077e-43
		glyP	SPV_0372|377075-378397	11553.1939598491	-1.35471525490624	0.172815008133949	-7.83910650778781	4.53763550844055e-15	3.02900038285397e-14
			SPV_0614|636669-637316	6934.28774126671	2.02238728775087	0.182597717036525	11.0756438830302	1.64692011111819e-28	2.24022052381915e-27
		arpA	SPV_0686|701186-702385	19593.9533336775	-3.05857217344263	0.175992872083218	-17.3789548249226	1.19104433098739e-67	6.21044544014855e-66
		arpB	SPV_0687|702369-703070	6072.19066234179	-2.64137827432903	0.188597052804231	-14.0054058907848	1.4445206877782e-44	3.67848872817936e-43
		arpC	SPV_0688|703072-704331	23223.1530139277	-2.70179020730426	0.155674401257731	-17.3553916731065	1.7957158851588e-67	9.14562276394832e-66
			SPV_0804|821608-822366	1624.43817164476	-1.15892587810833	0.21838117647595	-5.30689456303007	1.11508634281631e-07	4.40801279921973e-07
		pmrA	SPV_0860|874199-875398	8845.26604648746	-1.16407915977247	0.185525234514359	-6.27450579873743	3.50746560539102e-10	1.70696659462363e-09
		secG	SPV_0861|875587-875820	2736.32080066112	-1.33740954950026	0.195014819833523	-6.85798930892509	6.98364842274619e-12	3.91155755647421e-11
		nirC	SPV_1075|1101668-1102465	5263.90651380483	2.59964899801432	0.195972491575297	13.2653770798004	3.67567282745003e-40	7.81526552632579e-39
		uraA	SPV_1141|1175219-1176538	99334.2832453117	1.01272471082322	0.182829909908868	5.53916321092108	3.03920307808512e-08	1.2702012864516e-07
		mntE	SPV_1384|1404734-1405918	16413.6097380785	-1.12080428627545	0.158626012863505	-7.06570294520282	1.59804944359756e-12	9.23411156062972e-12
		msmK	SPV_1409|1428569-1429699	19649.9659552608	1.70921834420951	0.160198933265483	10.6693490984549	1.41614914675189e-26	1.78239461573945e-25
		oxlT	SPV_1414|1433549-1434775	52276.0210072141	-2.83965259869356	0.164869983610059	-17.2235875598176	1.76688436348651e-66	8.41190599138145e-65
		cmk	SPV_1438|1456229-1456843	33700.1356787213	-1.23456301737436	0.159884557865543	-7.7215900888476	1.14887356885018e-14	7.51054661427434e-14
			SPV_1465|1480313-1483021	39592.7464344236	1.38016557310159	0.144202393507058	9.5710309623539	1.0584487279704e-21	9.90599450536399e-21
			SPV_1466|1483023-1483724	5215.61449065201	1.03906526314748	0.172638600192932	6.01873081678303	1.75789915969606e-09	8.07085777722088e-09
			SPV_1514|1537338-1537988	16434.5281081674	2.23649223715366	0.166310959616558	13.4476539748797	3.17795767957417e-41	7.03002759420953e-40
		gntR	SPV_1524|1546859-1547224	52059.7622193295	-3.27935761954435	0.185689609563192	-17.6604260586177	8.45986825835581e-70	4.87555565415769e-68
			SPV_1525|1547229-1547924	59690.9814140176	-3.22731660392266	0.178216900530611	-18.1089256648155	2.70985363669537e-73	1.74546454834202e-71
			SPV_1526|1547860-1548708	109574.11098796	-3.25302174612432	0.180981739510939	-17.9743092033199	3.09697103197031e-72	1.83307204324729e-70
		aqpZ	SPV_1569|1587837-1588505	26541.7711619783	-1.89442284687438	0.169540083363284	-11.1738935671931	5.4728123822666e-29	7.53802460198984e-28
		cclA	SPV_1593|1609620-1610279	1115.21536184485	1.36467556816228	0.284190698059155	4.80197127309994	1.57111236457561e-06	5.3845635030056e-06
		sfuB	SPV_1607|1622262-1623953	8535.30175265313	2.04497145967711	0.176840808233907	11.5639115207629	6.2782378628686e-31	9.548153416446e-30
		msmG	SPV_1675|1690779-1691612	1166.93184953833	1.65910236737484	0.316388797804978	5.24387202987354	1.57241279193378e-07	6.1492571684553e-07
		msmF	SPV_1676|1691626-1692516	1755.92295956023	2.02150218172691	0.274892795820505	7.35378377484611	1.9267332251674e-13	1.18194559190941e-12
		msmE	SPV_1677|1692506-1693765	1864.45243853338	2.01609488377116	0.266275716943609	7.57145603404055	3.69063980587741e-14	2.34956429502079e-13
		scbC	SPV_1784|1779577-1780218	7911.48875674236	-1.02581463250144	0.160961487072466	-6.37304395702813	1.85312742350627e-10	9.30814004008881e-10
		scbB	SPV_1785|1780220-1782262	12414.7609750305	-1.02119175786261	0.164815588839578	-6.19596583704582	5.79286914961063e-10	2.77601388132325e-09
	Phosphate
		phoU2	SPV_1227|1259575-1260228	39652.4834969011	-1.50497718302468	0.172326679865604	-8.7332802105768	2.47391193711141e-18	1.98456671878168e-17
		pstB2-2	SPV_1228|1260240-1260998	43765.8884808922	-1.56436203678677	0.168255595458422	-9.29753350861569	1.43741363594971e-20	1.27446796061938e-19
		pstB2-1	SPV_1229|1261011-1261814	28424.1019887248	-1.46525976144453	0.165805447708645	-8.83722327398615	9.81269114140503e-19	8.01857970137202e-18
		pstA2	SPV_1230|1261825-1262709	38100.569492956	-1.20211691844236	0.147537721698441	-8.14786147300974	3.70416324974753e-16	2.65101879638794e-15
		pstC2	SPV_1231|1262699-1263616	29734.2713804699	-1.0991407237319	0.160117405719581	-6.86459238327195	6.66813766360374e-12	3.74441576494671e-11
		pstS2	SPV_1232|1263616-1264494	28939.5072168745	-1.16439775619827	0.179952877948319	-6.47057034860353	9.76336844485038e-11	5.0428719090147e-10
		phoU1	SPV_1914|1885798-1886448	587.577295795807	1.09389203704773	0.305056650744548	3.5858652298774	0.000335962439699325	0.000842792374503463
	Thiamine
			SPV_0622|644644-645312	9287.56678214348	-1.09687505404771	0.166245737884719	-6.59791383529076	4.1698347745782e-11	2.20578216336383e-10
		thiM-1	SPV_0623|645580-646383	12477.2192457759	-1.04430547388235	0.172685887956218	-6.04742799913746	1.47176403974124e-09	6.8287356928672e-09
		thiE-1	SPV_0624|646385-647014	4716.26427012045	-1.05745273384916	0.168318596779181	-6.28244741866785	3.33284012834712e-10	1.62922318774112e-09
		ykoC	SPV_0627|649520-650170	971.961983591116	1.10094371127821	0.2729706175838	4.03319493146631	5.50235990475059e-05	0.000158138690175903
		thiW	SPV_0629|650878-651402	733.015140666687	1.45391330057267	0.28901334453662	5.03060958276425	4.88922843926961e-07	1.77863958172765e-06
		thiM-2	SPV_0630|651402-652205	1713.52363676464	1.02602078549364	0.209235243571339	4.90367094941066	9.40620077403486e-07	3.32251285405425e-06
		thiE-2	SPV_0631|652198-652830	815.164795979017	1.3076271552573	0.315912171978022	4.13921105688915	3.48502226689471e-05	0.000101357221308093
	Folate
		sulA	SPV_0269|268528-269472	39341.8812194891	-1.40544082085412	0.210810545447178	-6.66684305508937	2.61364322553624e-11	1.40627530104276e-10
		sulB	SPV_0270|269474-270796	45409.9810429979	-1.04753727556355	0.148328625775341	-7.06227317948835	1.63800557000671e-12	9.44008473240708e-12
		sulC	SPV_0271|270777-271331	15682.2645610987	-1.10503786150344	0.153871140476277	-7.18157971717773	6.89104841395957e-13	4.08980922129308e-12
		sulD	SPV_0272|271374-272186	13446.1347488357	-1.07427486553586	0.184242779649794	-5.83075693700355	5.51765074629393e-09	2.41673102687674e-08
		fhs	SPV_1087|1117856-1119526	59335.1893723219	-1.70484582722871	0.164835031949401	-10.3427396898982	4.51443406004744e-25	5.04418907729791e-24
	Cofactors and vitamins
		coaB	SPV_1088|1119756-1120445	7328.32658185502	-1.40258218917328	0.178120929347359	-7.87432557371214	3.42585778213264e-15	2.32279521451098e-14
		coaC	SPV_1089|1120457-1121008	4768.07748577236	-1.21355134061985	0.17431912605416	-6.96166489638551	3.36274640009269e-12	1.92785722937251e-11
	Lipoprotein
		apbA	SPV_0109|108953-109759	1273.80377643783	1.1973821650682	0.254231844662523	4.70980402418765	2.47955093025543e-06	8.31579867880457e-06
		metQ	SPV_0151|155910-156764	5933.8872462295	-1.07969078927135	0.18765742033435	-5.75352036358412	8.74039145868027e-09	3.78289669851972e-08
			SPV_0612|635212-635964	7405.85708206906	2.05748936326963	0.18894606287947	10.8892947114866	1.29640337416971e-27	1.68995439847124e-26
		lmb	SPV_0888|899433-900350	10254.9222303669	-1.0140350392587	0.164438805105655	-6.16664076710579	6.97559835153269e-10	3.32822666445677e-09
			SPV_1057|1084129-1084431	119.719464297895	1.86513058277318	0.641119523262732	2.9091776417622	0.00362380886183044	0.00763824967026821
		aliB	SPV_1357|1371498-1373456	13996.1101226662	1.03141904484041	0.158564392014603	6.50473307238749	7.78314565406947e-11	4.0680403299313e-10
		phnA	SPV_1427|1445815-1446153	19576.1409400716	-1.73784493794672	0.164585964527378	-10.5588890458375	4.62098278290741e-26	5.59113386440178e-25
		comM	SPV_1744|1737690-1738310	1268.03211207679	1.37078334341899	0.253487533081595	5.40769530854106	6.38409095729986e-08	2.56065186748841e-07
			SPV_1793|1788161-1788613	14111.2562714495	1.93623920367046	0.191599959087739	10.1056347448582	5.21567106840217e-24	5.38788662254753e-23
		pstS1	SPV_1910|1882365-1883240	1189.75799684551	1.79392007033467	0.293824339401573	6.10541684187333	1.02532728729136e-09	4.81859819563964e-09
	Other metabolism
			SPV_0039|34024-34461	18391.4974714044	1.50222849724024	0.14962741159813	10.0397947220723	1.01885964368567e-23	1.03781517194029e-22
		strH	SPV_0063|60528-64466	27242.7803048919	2.08782345688574	0.164477917771582	12.6936398829245	6.41344469094695e-37	1.23205648010297e-35
			SPV_0072|73076-73930	1987.54576294988	1.17685438523216	0.244422641433729	4.81483375815348	1.4732248262874e-06	5.0649330762471e-06
			SPV_0141|147186-147614	557.283719533005	2.66735801821403	0.339412404549762	7.85875230975231	3.87978566040751e-15	2.59838856155732e-14
			SPV_0142|147620-148375	2837.29994763129	2.56185365781073	0.226253485710808	11.3229356434545	1.01030973399603e-29	1.46528365394127e-28
		ugd	SPV_0143|148388-149560	7700.30024553872	2.78404563675741	0.192791494735814	14.4407077738178	2.8688095715812e-47	7.85336620220354e-46
		vp1	SPV_0145|151109-151342	90039.4530816896	1.71117860415254	0.206383193360854	8.29126914981202	1.12046421314848e-16	8.2620088444282e-16
			SPV_0146|151364-152041	81508.8310692639	1.63570299138569	0.157960542651228	10.3551365672203	3.96620143196062e-25	4.45434930050962e-24
		vpoB	SPV_0147|152053-152718	138218.873457543	1.43851595038861	0.159691288961602	9.00810532460857	2.09646968461794e-19	1.78648584019973e-18
		vpoC	SPV_0148|152787-154016	119639.17347564	1.22942325056961	0.155665059628012	7.89787543529372	2.83697452167431e-15	1.94764081582029e-14
		vpoD	SPV_0149|154226-154822	1430.7648964757	1.23586574252715	0.253349623606711	4.87810372454177	1.07110597756562e-06	3.74715988956663e-06
			SPV_0162|167277-167735	2282.54282651942	2.19640483578487	0.240368921127901	9.13764069613708	6.38296058291891e-20	5.50341877031197e-19
			SPV_0163|167732-168172	2143.16092350004	2.32346333489233	0.218120251605223	10.6522127945165	1.702687696704e-26	2.11868525896691e-25
			SPV_0276|274450-274815	72.8579297300383	2.45398177732723	0.859680749856286	2.85452684352588	0.00431009891168563	0.00895551861156692
			SPV_0338|343667-344194	2118.17982650853	-1.30620202121664	0.260699691907549	-5.0103704061141	5.43253713361449e-07	1.96648864836624e-06
			SPV_0491|497719-498168	1996.80894797442	-1.06657295435105	0.216446956876067	-4.92764125559756	8.32282502695414e-07	2.97340730979275e-06
			SPV_0492|498155-498712	1673.07644210555	-1.14826925400184	0.214436811530738	-5.35481406296347	8.56444414294555e-08	3.40401681906547e-07
			SPV_0493|498714-499676	3185.14166479073	-1.06862669002651	0.191921632174588	-5.56803669246831	2.57625582348945e-08	1.08291751505603e-07
			SPV_0657|675588-676244	5270.53618749082	2.27584573326183	0.189727764208073	11.9953225758035	3.75949643874311e-33	6.14425164242344e-32
			SPV_0729|743323-743835	13063.2635462887	1.46500542659488	0.159471561661626	9.18662494635498	4.05360182698144e-20	3.56521606469452e-19
		rnr	SPV_0862|875922-878276	29231.9982783984	-1.01144538764557	0.15134937361228	-6.68285149456016	2.34337019782641e-11	1.27029226070293e-10
		tehB	SPV_0864|878722-879582	17642.9149546655	-1.02966071724925	0.150377091952401	-6.84719131006448	7.53139727137533e-12	4.19688550236946e-11
		prsA	SPV_0868|883211-884152	26639.4895577937	-1.01249309126265	0.149394894971723	-6.77729377201474	1.22447750377362e-11	6.72081637409582e-11
		mscL	SPV_0896|1053470-1053847	26054.2212229403	-1.9751815479928	0.195967992943982	-10.0791028081683	6.83473369411787e-24	7.02726140381133e-23
			SPV_0987|964591-964890	12739.1937235903	-1.00110423797301	0.172796866072548	-5.79353237548131	6.89211916802797e-09	3.00074373319707e-08
		hlpA	SPV_0997|958146-958421	12801.3494352563	-1.97731368989507	0.161464883358017	-12.2460912166936	1.76289877770721e-34	3.21729026931566e-33
			SPV_1159|1189303-1189473	6427.8913548918	-1.21600134175189	0.177398385438496	-6.85463590182154	7.14943759334299e-12	3.99420110444417e-11
			SPV_1160|1189486-1190127	15722.1659050509	-1.14684764175227	0.181897917456165	-6.30489704220305	2.88385534752345e-10	1.41606350024134e-09
			SPV_1180|1213141-1213728	218.448549225822	1.00890127641876	0.593351362640352	1.70034374224617	0.089066287124087	0.135832290251915
			SPV_1186|1215101-1215280	1018.51367281453	-1.51947232840748	0.255365919217607	-5.95017664480386	2.67853249373998e-09	1.20451461217465e-08
			SPV_1189|1216259-1216483	62257.7688746207	-1.74475089357513	0.199508220322195	-8.74525816909924	2.2250629957172e-18	1.79150292669878e-17
			SPV_1302|1320662-1321906	2002.35390424051	1.09281524035671	0.216720580294088	5.0425079098338	4.59469756521078e-07	1.67706461130194e-06
			SPV_1343|1357811-1358293	3333.71420989079	-1.04910638482582	0.201065925468304	-5.21772340282094	1.81135685832956e-07	7.02101153936589e-07
			SPV_1374|1386658-1387089	6818.08014634603	-1.69424763217234	0.172607333204343	-9.81561791564551	9.64452809348401e-23	9.38734067765777e-22
			SPV_1375|1387467-1388015	78729.722350443	1.54388061392226	0.17238870275234	8.955810846493	3.37247769751638e-19	2.84066390675418e-18
		cshA	SPV_1413|1431776-1433350	123734.148016022	-2.80083489799158	0.147315656058351	-19.0124727604118	1.34462216660067e-80	1.13258559417518e-78
		psaD	SPV_1464|1479726-1480217	32269.1357311929	1.34879093839689	0.162985152064022	8.27554486599539	1.27869537918265e-16	9.3656952522074e-16
		priA	SPV_1546|1569077-1571473	29671.7348346345	1.14340324832035	0.151514568019421	7.54649050099119	4.47143676888468e-14	2.8301868566062e-13
		mga2	SPV_1587|1604777-1606258	3754.88848263272	-1.00417589595015	0.220803467180323	-4.54782666582888	5.42027480454289e-06	1.73543886285803e-05
		ply	SPV_1726|1721914-1723329	79740.5352044327	-1.23177034780684	0.165349424024465	-7.44949887230687	9.36954413424607e-14	5.81283332974473e-13
		ccpA	SPV_1797|1791316-1792326	95303.2169839851	1.19657562808634	0.146823427545717	8.14975953148731	3.6464864411559e-16	2.61829682168243e-15
		adhE (multifunctional)	SPV_1834|1819686-1822337	275391.137509958	3.11596078976828	0.146943787723303	21.2051209380534	8.56502076545012e-100	1.56311628969465e-97
			SPV_1874|1852514-1853656	19783.1067811683	-2.04191283863356	0.200458399527264	-10.186217406948	2.28481928516109e-24	2.4290069099528e-23
		hexA	SPV_1903|1873861-1876395	28179.4854406287	1.00579027540617	0.145626469494001	6.90664464297545	4.96250932450978e-12	2.82282997939647e-11
		cbpN	SPV_1965|1933772-1935814	5024.26424288475	1.15686532456938	0.205546925853476	5.62822975710201	1.82068471424332e-08	7.72732465928852e-08
		ybbK	SPV_1984|1957263-1958162	29402.7813037639	1.17237873776025	0.1832064427231	6.39922221257357	1.5617042310968e-10	7.95379596767904e-10
			SPV_2089|74795-75091	165.073107262133	1.30841258567411	0.536557518035392	2.43853182873081	0.0147470599493631	0.0273695434653434
			SPV_2090|75081-75242	87.0006733723609	1.55574050854398	0.748467575634328	2.07856767505992	0.0376571046459252	0.063388977075001
			SPV_2166|424931-425020	221.91615329174	1.02042769160438	0.459254183637375	2.22192356207277	0.0262884717650844	0.0458739069048086
			SPV_2192|558212-558364	3077.36457591326	1.23983553453595	0.187532703611434	6.6113030456004	3.80951717453235e-11	2.02496179908394e-10
			SPV_2192|558380-558499	559.23091108626	1.1947106163046	0.306200689208056	3.90172412542424	9.55099723690527e-05	0.000259834583215187
			SPV_2227|742318-743049	38919.0299009965	1.46719622698822	0.154325625263678	9.50714584490683	1.95965348034045e-21	1.8184920008244e-20
			SPV_2227|743095-743298	13126.0105731192	1.47076669922903	0.17750034673747	8.2859933868431	1.17127292363316e-16	8.60767685488798e-16
			SPV_2310|1100261-1101520	1530.59453617992	1.11548668310559	0.241152832388758	4.62564205469224	3.73439751300424e-06	1.21882720618171e-05
			SPV_2418|1729333-1729575	246.83259357564	1.33914901938514	0.450398181323897	2.97325583209251	0.0029465874052316	0.00630178361079805
			SPV_2419|1729526-1729699	112.180489336613	1.14064533623463	0.678859784203453	1.68023701326337	0.0929112105313719	0.140618901909955
	Mobile element/transposase
			SPV_0288|289226-289602	156.944737158395	1.13125444826428	0.662806658038339	1.7067638572195	0.0878659527465907	0.134188588922618
			SPV_0563|587654-587899	313.82986967583	1.02163710910822	0.467338772168576	2.18607393597487	0.0288101965167957	0.0498769410053618
			SPV_1182|1213977-1214357	423.344244867638	1.08532083095502	0.420325730872784	2.58209467381739	0.00982026412944143	0.0189483510515213
			SPV_1185|1214949-1215122	96.0256043893551	1.27660264733718	0.673413195434629	1.89571967997039	0.0579971215806336	0.0922394308363019
			SPV_1342|1356359-1357366	2550.62462837675	-1.36034119154406	0.191363117689954	-7.10869057718887	1.17149053670379e-12	6.87818840584796e-12
			SPV_1708|1709063-1710292	2195.66896191355	1.01289160569795	0.243999971076644	4.15119559739534	3.30742948763989e-05	9.68351681541626e-05
			SPV_1980|1955967-1956151	96.3693973226035	2.0513667553346	0.720145842807869	2.8485434941015	0.00439198496359264	0.00910837790745064
			SPV_2039|2017699-2017967	701.859954107344	1.89631583171168	0.295765071863388	6.41156110748459	1.44037002212154e-10	7.3701176365565e-10
			SPV_2040|2018158-2018445	1691.46848149331	1.58897929033276	0.269419171197094	5.89779592622361	3.68389190321926e-09	1.63645502394527e-08
			SPV_2144|331816-332214	5898.67151432511	-1.45555531655832	0.185089944372334	-7.86404318988969	3.71929218680934e-15	2.50623073511152e-14
			SPV_2146|332151-332666	9182.04459496823	-1.69272273914335	0.176753064607462	-9.57676599782073	1.00131196627751e-21	9.41147298775856e-21
			SPV_2146|332737-332895	626.760885571147	-1.30053193293599	0.305395562058224	-4.25851614925577	2.05788355277392e-05	6.19912652073574e-05
			SPV_2214|659783-660694	1786.17867996706	1.88709857550615	0.254116633548603	7.42611197525256	1.11836331541135e-13	6.89919904436863e-13
			SPV_2221|728197-729249	5465.84662323855	1.34678649882807	0.18524391476728	7.2703413794727	3.58580144317789e-13	2.18136254459988e-12
			SPV_2283|1017027-1017542	153.858050500505	1.75061106926598	0.612555591254701	2.85788113643726	0.00426480114832506	0.00888669316349369
			SPV_2337|1299118-1299486	186.21466012155	1.22682852838014	0.58822262591045	2.08565341477856	0.0370100291221686	0.0623956611066585
			SPV_2341|1332056-1332609	292.890446176066	1.27633453337903	0.425215615970549	3.0016172629639	0.00268549585974138	0.00577724551358902
			SPV_2349|1340558-1341004	117.293970338878	1.93040884419694	0.640413721829605	3.01431524402995	0.002575600294092	0.00556817832582575
			SPV_2349|1341077-1341402	92.1135162872111	1.50171867824022	0.705445424289433	2.12875245417155	0.0332747465182055	0.0567978915626422
			SPV_2455|2017304-2017702	671.373105166997	1.70644028003422	0.294877407445438	5.78694819252969	7.16766727055717e-09	3.11452208780163e-08
	Hypothetical protein
		mip	SPV_0373|378615-379163	3509.74581589838	2.96569319614848	0.17987623233855	16.4874100240584	4.51909673260233e-61	1.90323497007675e-59
			SPV_0485|494353-494535	64.7383958523842	1.31091050852613	0.848524374843564	1.54492970077355	0.122363268432195	0.177876040366587
			SPV_0808|826177-826359	1121.49913156321	-1.57160294532777	0.256073545155877	-6.13731084314511	8.39300620522071e-10	3.97103757162072e-09
			SPV_0913|1039904-1040878	80161.6596225453	-1.56093014427328	0.215152997285346	-7.25497745310564	4.01728748586902e-13	2.4236527807309e-12
			SPV_1217|1249516-1250001	7555.98900445843	-1.74444615661632	0.183837300247526	-9.48907623353652	2.33090654706749e-21	2.13585160589029e-20
			SPV_1294|1314663-1315109	8162.23728119739	-1.20766967446905	0.201057302852818	-6.00659442523763	1.89460655148831e-09	8.66218861745178e-09
			SPV_1323|1339946-1340200	93.3260870008226	1.16989603471264	0.696823453763618	1.67889876322891	0.0931717756310185	0.140915876127024
			SPV_1408|1427310-1428068	15721.2544264762	1.07174988977494	0.151448291759654	7.07667202662011	1.47657429330749e-12	8.57744748632203e-12
			SPV_1513|1537038-1537267	8348.23187179099	2.05896316243841	0.171200779953487	12.026599195388	2.57552570384005e-33	4.24090322662385e-32
			SPV_1517|1539439-1539831	13769.1194043682	2.58268174435709	0.156598336534773	16.492395778314	4.16117449302442e-61	1.78685728229872e-59
			SPV_1533|1556502-1556699	45.6134670475186	1.59521845146284	0.970811835235079	1.64317985583331	0.100345726443745	0.150004874342527
			SPV_1566|1585967-1586188	641191.722872424	1.0932772051454	0.156586933135975	6.98191849888285	2.91176042764456e-12	1.67368906470908e-11
			SPV_1595|1611497-1612228	17864.176222671	2.16404865297502	0.155414944201926	13.9243279601435	4.50761356296922e-44	1.09685263365584e-42
			SPV_1610|1626170-1626829	1952.50618892916	2.00961939130128	0.245791904502163	8.17610081736277	2.93176714496135e-16	2.11202962087676e-15
			SPV_1707|1708697-1708903	3053.71715423794	-1.56248612994999	0.197758327010802	-7.90098780449655	2.76701728828685e-15	1.90558737778245e-14
			SPV_1716|1715328-1715519	3691.02444622588	2.97081049708445	0.212378362414332	13.9882917605733	1.83773161652092e-44	4.62601406917336e-43
			SPV_1718|1716360-1716806	19999.7015022262	2.95426905772697	0.152028728197605	19.4323079114827	4.11440052561721e-84	3.91762484830508e-82
		yeeN	SPV_1725|1720317-1721033	14135.4727172608	-1.1054513403804	0.150739646682235	-7.33351420619112	2.24194704415717e-13	1.37147039852072e-12
			SPV_1727|1723340-1723750	32855.5662402845	-1.20468244504613	0.166497214093187	-7.23545106509637	4.63984418830357e-13	2.78390651298214e-12
			SPV_1795|1791061-1791252	3369.93691384804	1.7902943593141	0.201225609306895	8.89695086763866	5.74018966984709e-19	4.74377938753401e-18
			SPV_1898|1868456-1868635	476.910340173947	2.31711659970484	0.339776010100749	6.81954149446211	9.13315317300001e-12	5.07654960631219e-11
			SPV_1930|1901825-1902031	315.402941626479	1.07041028045206	0.453658170482406	2.35950843630528	0.0182991647872795	0.0331199759373076
			SPV_1953|1923290-1923424	159.406839923267	1.56868106254421	0.565933672231665	2.77184613588794	0.0055739376454257	0.0113131820606879
			SPV_1983|1957068-1957133	56.8878889471754	1.19093696386062	0.900564436430783	1.32243392663902	0.186023697758614	0.254619936307103
			SPV_2009|1986463-1987050	7161.22673537608	1.78835598999658	0.17153508686581	10.4255987662488	1.89462196300076e-25	2.19535560792152e-24
			SPV_2010|1987137-1987340	1398.95862825871	3.32809440004567	0.330358633268379	10.0741862475922	7.18531017376261e-24	7.35319125258884e-23
			SPV_2088|74667-74756	25.2572924699174	2.22602708973916	1.30243301901383	1.70912980340797	0.0874269080565592	0.13379799346182
			SPV_2168|457940-458059	742.828973223824	-1.73338309189277	0.287700807280813	-6.02495039299935	1.69161499958559e-09	7.78285052330346e-09
			SPV_2171|471870-472226	20256.4760741663	1.93992137241362	0.19851044854211	9.77238924530516	1.47921805092605e-22	1.4270870182943e-21
			SPV_2213|645327-645416	901.684241656203	-1.61394454296836	0.260091657404973	-6.20529146944294	5.45956207756845e-10	2.62202652409537e-09
			SPV_2218|694083-694300	47.3644810836376	1.55634320240595	0.976250263042301	1.59420515550582	0.110890092185952	0.163534883425747
			SPV_2245|820989-821180	319.160438719375	1.28247548937544	0.446819519299489	2.87023156773918	0.00410171292608351	0.00857132758408672
			SPV_2365|1459486-1459626	1065.81485786649	-1.50309235364493	0.245574523181036	-6.12071779342054	9.31547603390807e-10	4.3872887127438e-09
			SPV_2365|1459633-1459809	1543.54345680474	-1.05730887504412	0.23581084682518	-4.48371603460617	7.33542650651824e-06	2.31145094234172e-05
			SPV_2375|1506230-1507147	6518.10675936484	2.55731852440223	0.186914699649739	13.6817410786546	1.30529396495799e-42	3.0737567561914e-41
			SPV_2382|1541721-1542065	2270.5850455063	1.02798582953279	0.197392806430154	5.20781809694031	1.91074098502283e-07	7.38011068289242e-07
			SPV_2384|1551266-1551523	567.233204883924	1.17191201119653	0.308764152986001	3.79549244905273	0.000147350680129449	0.000388792758413848
			SPV_2394|1619162-1619368	1336.69096159796	1.53858385544259	0.243856192684558	6.30939013073513	2.80137150537079e-10	1.37865249365439e-09
			SPV_2395|1621085-1621453	113.873996640373	1.35141242604781	0.675480411393971	2.00066856603426	0.0454281190933139	0.0744996183249806
			SPV_2396|1630219-1630620	606.288885146573	1.40310594459346	0.297600532751921	4.71472927692334	2.42032332513305e-06	8.14210150851209e-06
			SPV_2396|1630774-1631070	632.283637885796	1.09235384370663	0.309443508230345	3.53005900803546	0.000415466993383037	0.00102694437416349
			SPV_2427|1839222-1839641	492.235421902159	2.52270447214776	0.396838084190588	6.35701202240506	2.05715898404172e-10	1.03093322083555e-09
	Transcription factor
		comX1	SPV_0014|14254-14733	738.692798168142	1.63539607296481	0.331754328377347	4.9295395208971	8.24236611395522e-07	2.94947414862123e-06
		mutR1	SPV_0144|149955-150818	12937.9955679195	2.25600673459328	0.172715113658774	13.06201111647	5.42747683634238e-39	1.13201659729427e-37
		nmlR	SPV_1637|1652012-1652365	15277.4178763509	2.05857285768407	0.208629245996034	9.86713462849402	5.77919008946668e-23	5.72688972666608e-22
		czcD	SPV_1638|1652609-1653508	22097.7027191663	3.17506714147955	0.202623879088459	15.6697579562842	2.43504921931764e-55	8.60122224242843e-54
		comX2	SPV_1818|1803135-1803614	740.138603687275	1.61911721973041	0.334955192812595	4.83383226913067	1.33929442678301e-06	4.63357787465213e-06
	tRNA
		tRNA-Asn-1	SPV_0020|20044-20117	44.2209778901767	1.07734048657502	1.0866261666301	0.991454577167161	0.321463661686881	0.400458145104817
			SPV_0092|93089-94102	21409.9853824848	2.12680395447156	0.165710477789212	12.8344567153859	1.05137908477869e-37	2.11240384923425e-36
		rnpB	SPV_0340|344614-344994	561850.244733556	1.00990189836016	0.2302147277062	4.38678232458261	1.15039814441175e-05	3.55843493822278e-05
		tRNA-Tyr-1	SPV_0755|767402-767482	149.351894965421	-1.8173182438935	0.549400603969127	-3.30781988728142	0.000940252602720672	0.00219693133818869
		tRNA-Gln-1	SPV_0756|767492-767563	348.879392868718	-1.46139644584716	0.374180435254627	-3.90559288556251	9.39946442128533e-05	0.000256030187594712
		tRNA-Thr-1	SPV_0899|1052153-1052225	24.6736908338945	1.59433738567189	1.40215862317657	1.13705921663837	0.255513531515566	0.331698064030284
		tRNA-Arg-1	SPV_1106|1139535-1139606	79.9055705010634	-1.07897971636642	0.750046527934059	-1.43855037811905	0.150277954205384	0.212602532112267
		tRNA-Ile-1	SPV_1683|1698865-1698938	544.095708433323	-1.37226745578415	0.327228376666275	-4.19360774809473	2.74552573631185e-05	8.11430683201477e-05
		tRNA-Gly-1	SPV_1684|1698974-1699044	443.438982908885	-1.29780846106109	0.342739526549386	-3.78657365296349	0.000152738837244514	0.00040204092976621
		tRNA-Phe-1	SPV_1685|1699064-1699136	361.205200137819	-1.50451460471229	0.392419418031321	-3.83394535433568	0.00012610416766978	0.000337613847428872
		tRNA-fMet-1	SPV_1686|1699140-1699213	609.711528037745	-1.67796255469246	0.330643819883552	-5.0748341683308	3.878340877086e-07	1.42989335367312e-06
		tRNA-Ser-3	SPV_1687|1699227-1699316	1696.86662295168	-1.88177909360624	0.248760440540608	-7.56462357727275	3.88989382108582e-14	2.46923694729795e-13
		tRNA-Ile2-1	SPV_1688|1699327-1699400	1479.6860827516	-1.89777721399765	0.25382617706818	-7.47668044296268	7.62234592782641e-14	4.74231181305109e-13
		tRNA-Met-1	SPV_1689|1699414-1699487	1007.545072764	-1.67662289020997	0.30427342355323	-5.51025084817064	3.58322677485069e-08	1.48341524327467e-07
		tRNA-Pro-1	SPV_1690|1699493-1699566	563.603275410174	-1.41584568673004	0.36295929261887	-3.90083878694563	9.58599733384407e-05	0.000260463202991545
		tRNA-Arg-3	SPV_1691|1699582-1699655	596.417223431299	-1.36972036573359	0.335072851921135	-4.08782853603425	4.35429783107537e-05	0.000125472529605988
		tRNA-Leu-2	SPV_1692|1699665-1699750	594.320285103606	-1.3327890725149	0.337686124173068	-3.9468280663846	7.91933836758082e-05	0.000218430113665013
		tRNA-Gly-2	SPV_1693|1699758-1699829	108.453640498878	-1.06922516710427	0.692711395151212	-1.54353627584092	0.12270071290579	0.178074593282757
		tRNA-Thr-2	SPV_1694|1699852-1699924	306.486144292478	-1.12966606857353	0.465940915323087	-2.42448351587714	0.015330179278273	0.0283796218253744
		tRNA-Leu-3	SPV_1695|1699943-1700024	378.224615171748	-1.68060686476553	0.424190806694873	-3.96191251257932	7.43517865111085e-05	0.000208223033835457
		tRNA-Lys-2	SPV_1696|1700030-1700102	289.503865601475	-1.63057721093295	0.451270804414748	-3.61330091594923	0.000302323499808723	0.000762774728780072
		tRNA-Asp-1	SPV_1697|1700127-1700199	279.635404748527	-1.06849839162414	0.462787168813816	-2.30883322535247	0.0209528375405549	0.0372457095891358
		tRNA-Pro-2	SPV_1804|1797044-1797117	207.694264249964	-1.01265562928402	0.478255662261088	-2.11739391541421	0.0342264301704676	0.0583314257379953
		tRNA-Arg-4	SPV_1805|1797133-1797206	447.004189122681	-1.34493820537639	0.355862012220885	-3.77938121853136	0.000157218569041359	0.000412345708024641
		tRNA-Leu-4	SPV_1806|1797216-1797301	542.922055888515	-1.37199851285788	0.330940146371744	-4.14576027689525	3.38688028720586e-05	9.90289429770473e-05
		tRNA-Gly-3	SPV_1807|1797309-1797380	106.822782850795	-1.06683512037708	0.690845032542379	-1.54424664016331	0.122528593883432	0.177942719233897
		tRNA-Thr-3	SPV_1808|1797403-1797475	304.841287935964	-1.11801862730112	0.470104961828581	-2.37823192282917	0.017395880778421	0.0316683116415145
		tRNA-Leu-5	SPV_1809|1797494-1797575	377.239185384235	-1.68069571555056	0.425404093072943	-3.95082168441284	7.7883337651253e-05	0.00021610460822727
		tRNA-Lys-3	SPV_1810|1797581-1797653	288.346198676481	-1.62958257021531	0.451448169307559	-3.60967810040033	0.000306577219313539	0.000772616927844247
		tRNA-Asp-2	SPV_1811|1797678-1797750	276.426888043628	-1.06687535355554	0.462188233187218	-2.30831353320798	0.0209817042722251	0.0372667740114948
		tgt	SPV_1868|1848520-1849662	16379.3157484156	-1.68690696405495	0.152099352957168	-11.0908227501138	1.39003360891979e-28	1.90260850220896e-27
		tRNA-Gln-2	SPV_1880|1858824-1858895	644.390681852535	-1.01021106834829	0.329224195788444	-3.06845936984971	0.00215165585090701	0.00474534371952301
		tRNA-Tyr-2	SPV_1883|1859068-1859148	464.956089258204	-1.17479211121164	0.334036195745206	-3.5169605155836	0.000436518710944155	0.00107413031119966
		tRNA-Phe-2	SPV_1884|1859161-1859233	789.160550858359	-1.33895787267053	0.300322201444595	-4.45840456093471	8.25719470718473e-06	2.57963714817897e-05
		tRNA-fMet-2	SPV_1885|1859237-1859310	1331.17723754422	-1.16644286156026	0.25650672027807	-4.5474163807317	5.43084867156587e-06	1.7362859256539e-05
		tRNA-Ser-4	SPV_1886|1859321-1859410	2525.66751875705	-1.24381887161129	0.224034640306049	-5.55190424977196	2.82574368032848e-08	1.18324639769013e-07
		tRNA-Ile-2	SPV_1887|1859494-1859567	2153.74316478988	-1.68098666772766	0.26569083220748	-6.32685235603075	2.50212550833017e-10	1.23694240705261e-09
		tRNA-Gly-4	SPV_1888|1859602-1859672	1087.08276828233	-1.6261635573381	0.294677721125914	-5.51844758105499	3.42007453832226e-08	1.4212453963806e-07
		tRNA-Val-3	SPV_1889|1859678-1859750	284.680863768097	-1.41752183736789	0.453544179157594	-3.12543276379551	0.00177543651860372	0.00395947655370892
		tRNA-Asn-2	SPV_2061|2040997-2041070	219.586331594611	-1.07429334956128	0.454908667231005	-2.3615583235651	0.0181983091052327	0.0329919676659435
		tRNA-Glu-5	SPV_2062|2041076-2041147	224.017793903324	-1.07140595048374	0.454853454099435	-2.35549700860253	0.0184979459734211	0.0334245063381124
				Nb valeurs positives (F)	356
				Nb valeurs négatives (F)	267
